# Supplementary material for: Deletion of the Candida albicans TLO gene family results in alterations in membrane sterol composition and fluconazole tolerance
Source: PLoS One. 2024 Aug 9;19(8):e0308665. doi: 10.1371/journal.pone.0308665 (PMC11315338; doi:10.1371/journal.pone.0308665)
Supplement: S1 Table — (XLSX) [file pone.0308665.s003.xlsx]

## Sheet: Sheet1
S1 Table. Genotypes of strains used in the study
Strain	Parent	Comment/Genotype	Reference
WT May1244	AHY940	leu2Δ/LEU2	22
tloΔ	AHY940	leu2Δ/LEU2; tloΔ/tloΔ	22
med3Δ	May1244	leu2Δ/LEU2; med3Δ/med3Δ	22
tloΔ::PENO-TLOα1	tloΔ	leu2Δ/LEU2; tloΔ/tloΔ; tlo34Δ/tlo34::PENO1TLOα1-SAT1-FLP	22
tloΔ::PENO-TLOβ2	tloΔ	leu2Δ/LEU2; tloΔ/tloΔ; tlo34Δ/tlo34::PENO1TLOβ2-SAT1-FLP	22
tloΔ::PENO-TLOγ11	tloΔ	leu2Δ/LEU2; tloΔ/tloΔ; tlo34Δ/tlo34::PENO1TLOγ11-SAT1-FLP	22
tloΔ::PENO-ERG1	tloΔ	leu2Δ/LEU2; tloΔ/tloΔ; tlo34Δ/tlo34::PENO1ERG1	This Study
tloΔ::PENO-ERG3	tloΔ	leu2Δ/LEU2; tloΔ/tloΔ; tlo34Δ/tlo34::PENO1ERG3	This Study
tloΔ::PENO-ERG6	tloΔ	leu2Δ/LEU2; tloΔ/tloΔ; tlo34Δ/tlo34::PENO1ERG6	This Study
tloΔ::PENO-ERG11	tloΔ	leu2Δ/LEU2; tloΔ/tloΔ; tlo34Δ/tlo34::PENO1ERG11	This Study
tloΔ::PENO-ERG251	tloΔ	leu2Δ/LEU2; tloΔ/tloΔ; tlo34Δ/tlo34::PENO1ERG251	This Study
tloΔ::PENO-UPC2	tloΔ	leu2Δ/LEU2; tloΔ/tloΔ; tlo34Δ/tlo34::PENO1UPC2	This Study
DSY294		Reference fluconazole sensitive C. albicans isolate	40
DSY296		reference fluconazole resistant C. albicans isolate	40
