# Supplementary material for: Deletion of the Candida albicans TLO gene family results in alterations in membrane sterol composition and fluconazole tolerance
Source: PLoS One. 2024 Aug 9;19(8):e0308665. doi: 10.1371/journal.pone.0308665 (PMC11315338; doi:10.1371/journal.pone.0308665)
Supplement: S2 Table — (XLSX) [file pone.0308665.s004.xlsx]

## Sheet: Sheet1
S2 Table. Oligonucleotides used in the study
Oligo Name	Function	Sequence (5'-3')
UPC2 Forward	Overexpression of UPC2 in ∆tlo null mutant	AAGCTGAGGAAAAAATAAACTAACCATTAGGAACGAGCTATACGACTTTACAACACAAACATTTATACTTAATTACGTTAGTATCGAATCGACAGC
UPC2 Reverse	Overexpression of UPC2 in ∆tlo null mutant	GAGATTTTCATCAGACGAGAACTCAGATGTATTCAAAGTTGAATTTGGTGATTCTTGTTTCACTGTCATCATCATTGTTGTAATATTCCTGAATTATC
UPC2 - Verify Reverse	UPC2 specific primer to detect pENO insertion in combination with ENO1p-S	AGCAGCCAGACCTAAAAAAC
ERG11 Forward	Overexpression of ERG11 in ∆tlo null mutant	ATTTAACTTTTTTTCTCTAAACGAGATAACGACATTATTAGGGTTATTTGAGAACAGCCACACGACAACTTTCAACGTTAGTATCGAATCGACAGC
ERG11 Reverse	Overexpression of ERG11 in ∆tlo null mutant	TATACTGATCTGTTGTGTAACACTAAGGGACAAAAAATAATTAATGCCATCAATGACAGTTTCAACAATAGCCATTGTTGTAATATTCCTGAATTATC
ERG11 - Verify Reverse	ERG11 specific primer to detect pENO insertion in combination with ENO1p-S	TCCCAAACCCATAATCAACTTC
ERG1 Forward	Overexpression of ERG1 in ∆tlo null mutant	CATCGGTTTTGTCTTCGTATCTATAAGCGTTGTTTGGTATTATTTTTTCAGCCAATCAGTAATTTATTATTTGATCGTTAGTATCGAATCGACAGC
ERG1 Reverse	Overexpression of ERG1 in ∆tlo null mutant	GGCAAAAGCAGTTGCAATGGTGGGACCAATAACCCCTGCACCAATAATAATAGCATCATACTTAACTGAACTCATTGTTGTAATATTCCTGAATTATC
ERG1 - Verify Reverse	ERG1 specific primer to detect pENO insertion in combination with ENO1p-S	ACCAACTGTCATACCACCC
ERG3 Forward	Overexpression of ERG3 in ∆tlo null mutant	TGATAGATTTTTTTCATTTTCATTTTCATAGTAGTTGTTTTGAAATTGGAAAAAAAAAAAACATTCAATAATAAACGTTAGTATCGAATCGACAGC
ERG3 Reverse	Overexpression of ERG3 in ∆tlo null mutant	ACCATCTTTAGGGAAAACATCAGCATAAACTTTATCAAAAAGATAATAGTCACAAATTTCTAGTACGATATCCATTGTTGTAATATTCCTGAATTATC
ERG3 - Verify Reverse	ERG3 specific primer to detect pENO insertion in combination with ENO1p-S	TCTTCTTCTGCCTTTGCATC
ERG251 Forward	Overexpression of ERG251 in ∆tlo null mutant	ACAGTAATAATTATCATTATGCATATAAACGACCGTTCACACTGAATCTTACAGCGGAACGACCAAATCTATAAGCGTTAGTATCGAATCGACAGC
ERG251 Reverse	Overexpression of ERG251 in ∆tlo null mutant	ACTTGTTGGATGATTATTTATCAAATTAGATAAACTTGAAGTATGATTAGTAGTTAATTGATGCAAAACTTCCATTGTTGTAATATTCCTGAATTATC
ERG251 - Verify Reverse	ERG251 specific primer to detect pENO insertion in combination with ENO1p-S	ACCAATCCCAAAGGGTAAAAG
ERG6 Forward	Overexpression of ERG6 in ∆tlo null mutant	GTCTTACTGTTCTTGAACTAGTCTTCTCATTAATTTATTATGTGTTTTGGTTATAAGACACTAATGATTGTATTTGTTAGTATCGAATCGACAGC
ERG6 Reverse	Overexpression of ERG6 in ∆tlo null mutant	AGATTCACCATGTAAAGCTTTAGTGAATTGTTCATCTCTTTCGTAATTTTTTTCTGCTAATTGAACTGGAGACATTGTTGTAATATTCCTGAATTATC
ERG6 - Verify Reverse	ERG6 specific primer to detect pENO insertion in combination with ENO1p-S	AACACCGAAAACACCACCTG
UPC2 qF	UPC2 QRT-PCR Forward primer	AGCCGGTGGTATGCATATGA
UPC2 qR	UPC2 QRT-PCR Reverse primer	ACTGGTAAGGACGCTTGGAA
ERG11 qF	ERG11 QRT-PCR Forward primer	TGACCGTTCATTTGCTCAACT
ERG11 qR	ERG11 QRT-PCR Reverse primer	TTTGAGCAGCATCACGTCTC
ERG1 qF	ERG1 QRT-PCR Forward primer	TATTGGGAGGACATGCACCA
ERG1 qR	ERG1 QRT-PCR Reverse primer	GCATCGTTAGCAGCAGAAGG
ERG3 qF	ERG3 QRT-PCR Forward primer	ACTCCATTTGCTTCTCATGCT
ERG3 qR	ERG3 QRT-PCR Reverse primer	TGTGACAAGCGGTACCATTG
ERG6 qF	ERG6 QRT-PCR Forward primer	GCTACCGTTCATGCTCCAGT
ERG6 qR	ERG6 QRT-PCR Reverse primer	AACACCGAAAACACCACCTG
ERG251 qF	ERG251 QRT-PCR Forward primer	TGATGTTCCATTCCCCAATTGG
ERG251 qR	ERG251 QRT-PCR Reverse primer	TGACTTCGACTGGATGAGCA
ACT1 qF	Actin QRT-PCR Forward primer	AGCTCCAGAAGCTTTGTTCAGACCAG
ACT1 qR	Actin QRT-PCR Reverse primer	TGCATACGTTCAGCAATACCTGGG
ENO1p-S	pENO promoter specific forward primer used in combination with gene specific reverse primers to detect insertion of pENO	TTGATAATTCAGGAATATTACAAC
