# Supplementary material for: Deletion of the Candida albicans TLO gene family results in alterations in membrane sterol composition and fluconazole tolerance
Source: PLoS One. 2024 Aug 9;19(8):e0308665. doi: 10.1371/journal.pone.0308665 (PMC11315338; doi:10.1371/journal.pone.0308665)
Supplement: S3 Table — (XLSX) [file pone.0308665.s005.xlsx]

## Sheet: TLO vs WT Control
S3 Table. Genes differentially expressed between WT and tlo null deletion mutant cultured on solid RPMI medium for 48 h at 37 °C in the absence of fluconazole
Gene ID	Symbol	Combined	Base Mean	Log2(FC)	Std Error	Wald Stats	P-Value	Adj P-Value
C3_05640W_A		C3_05640W_A	2208.08	-9.13875	0.34731	-26.3129	1.364e-152	1.44311e-149
C3_05840W_A		C3_05840W_A	2327.05	-7.50678	0.248562	-30.2009	2.30676e-200	1.46433e-196
C4_06900W_A	GST1	GST1	1454.81	-7.46417	0.276499	-26.9953	1.67638e-160	2.66041e-157
C4_01350W_A		C4_01350W_A	125.366	-7.20723	0.620805	-11.6095	3.68811e-31	1.48178e-29
C1_10150W_A	WOR1	WOR1	241.46	-7.03501	0.469283	-14.991	8.41221e-51	7.97025e-49
C2_09850C_A		C2_09850C_A	880.68	-6.7478	0.304452	-22.1638	7.68544e-109	3.25248e-106
CR_10100C_A	INO1	INO1	2401.6	-6.4691	0.261465	-24.7418	3.80275e-135	3.01748e-132
CR_03300C_A		CR_03300C_A	135.174	-6.37785	0.515251	-12.3781	3.43201e-35	1.68887e-33
C4_01330W_A		C4_01330W_A	264.212	-6.27445	0.380396	-16.4945	4.01759e-61	5.79629e-59
C1_11710C_A		C1_11710C_A	130.81	-6.16033	0.495172	-12.4408	1.56952e-35	7.78383e-34
C2_07840W_A		C2_07840W_A	1134.02	-6.06106	0.265723	-22.8097	3.6725e-115	1.94275e-112
C7_02270W_A	LDG3	LDG3	58.0004	-5.94518	0.615028	-9.66652	4.18354e-22	9.98387e-21
C7_00480W_A	FGR2	FGR2	137.406	-5.90397	0.480379	-12.2902	1.022e-34	4.87794e-33
CR_02780W_A		CR_02780W_A	1559.59	-5.89337	0.204647	-28.7978	2.28576e-182	4.83668e-179
C7_02000C_A		C7_02000C_A	549.419	-5.73308	0.273945	-20.9279	2.98537e-97	9.02434e-95
CR_08310C_A		CR_08310C_A	5103.11	-5.63366	0.517765	-10.8807	1.42415e-27	4.91332e-26
C3_03570C_A		C3_03570C_A	6846.57	-5.59753	0.20954	-26.7134	3.29264e-157	4.18034e-154
C7_02070W_A	GRX1	GRX1	696.225	-5.54695	0.248932	-22.283	5.4038e-110	2.45024e-107
C1_12040W_A		C1_12040W_A	130.465	-5.52688	0.437525	-12.6321	1.40414e-36	7.49033e-35
C3_01740C_A		C3_01740C_A	59.3578	-5.42182	0.635582	-8.53049	1.45733e-17	2.5139e-16
CR_04970C_A		CR_04970C_A	56.3008	-5.3666	0.571874	-9.38423	6.33752e-21	1.3969e-19
C4_04080C_A	PGA31	PGA31	45.3631	-5.36192	0.593921	-9.028	1.74835e-19	3.4901e-18
CR_07130C_A	ALK8	ALK8	227.451	-5.23242	0.321781	-16.2608	1.87218e-59	2.42543e-57
C3_01370C_A	PGA44	PGA44	33.6263	-5.22988	0.642165	-8.14413	3.82017e-16	5.6926e-15
C7_00280W_A	HGT12	HGT12	384.795	-5.22573	0.342568	-15.2546	1.53472e-52	1.57136e-50
C5_04140W_A		C5_04140W_A	93.9171	-5.2113	0.441882	-11.7934	4.22132e-32	1.8354e-30
C1_04690C_A	REC8	REC8	37.8964	-5.08333	0.609375	-8.34187	7.31253e-17	1.17817e-15
C2_02600C_A	FGR22	FGR22	88.3241	-5.00165	0.438998	-11.3933	4.51364e-30	1.69542e-28
C1_04870W_A	SAP7	SAP7	43.9022	-4.8952	0.544665	-8.98755	2.5281e-19	4.96855e-18
C1_07430W_A	PHO100	PHO100	238.032	-4.89312	0.30764	-15.9054	5.81686e-57	7.10105e-55
C7_02250W_A		C7_02250W_A	25.5288	-4.88799	0.654564	-7.46756	8.16975e-14	9.97338e-13
C5_00530W_A		C5_00530W_A	80.4884	-4.73064	0.441834	-10.7068	9.45376e-27	3.12565e-25
C7_04340C_A		C7_04340C_A	425.26	-4.5706	0.228837	-19.9732	9.42987e-89	2.39443e-86
C6_04230W_A		C6_04230W_A	231.133	-4.53082	0.296756	-15.2678	1.25295e-52	1.30389e-50
C1_01440C_A	POX18	POX18	141.073	-4.48751	0.342575	-13.0994	3.32034e-39	1.98845e-37
C1_11530C_A		C1_11530C_A	1152.09	-4.477	0.1975	-22.6683	9.20055e-114	4.4927e-111
C1_10430W_A	PHO8	PHO8	65.7774	-4.47263	0.442848	-10.0997	5.54129e-24	1.49051e-22
CR_02660C_A		CR_02660C_A	19.6074	-4.45553	0.682103	-6.53205	6.48765e-11	5.7041e-10
C2_09860C_A		C2_09860C_A	1043.43	-4.43453	0.184617	-24.0202	1.71029e-127	1.20632e-124
C3_02070C_A		C3_02070C_A	766.177	-4.38359	0.208745	-20.9997	6.59424e-98	2.09301e-95
CR_09680C_A	RTA4	RTA4	92.5656	-4.37511	0.398406	-10.9815	4.68835e-28	1.68145e-26
C5_03270W_A	TEF4	TEF4	38.1899	-4.35213	0.524672	-8.29495	1.08627e-16	1.71108e-15
C7_02010C_A		C7_02010C_A	1352.53	-4.34972	0.218967	-19.8647	8.21729e-88	1.93198e-85
C2_07280W_A		C2_07280W_A	250.286	-4.28109	0.275718	-15.527	2.27666e-54	2.49177e-52
C6_01990W_A	PLB1	PLB1	71.5566	-4.27027	0.441369	-9.67506	3.84854e-22	9.21906e-21
CR_06460W_A	GST3	GST3	601.792	-4.25409	0.205219	-20.7296	1.87503e-95	5.17508e-93
C7_02260W_A		C7_02260W_A	35.3953	-4.20451	0.783334	-5.36745	7.98582e-08	4.80512e-07
C1_06000W_A		C1_06000W_A	310.22	-4.20159	0.235017	-17.8778	1.75579e-71	2.93309e-69
CR_06990W_A		CR_06990W_A	62.4048	-4.19833	0.433351	-9.68806	3.38919e-22	8.24314e-21
C5_04180W_A		C5_04180W_A	994.636	-4.19057	0.197768	-21.1894	1.19738e-99	4.22276e-97
C5_00520W_A		C5_00520W_A	19.3484	-4.18079	0.65201	-6.41215	1.43478e-10	1.22419e-09
CR_01830C_A	PTR2	PTR2	383.376	-4.17771	0.229464	-18.2064	4.59317e-74	8.57572e-72
C1_07040C_A		C1_07040C_A	12.0435	-4.17759	0.746478	-5.5964	2.18853e-08	1.43818e-07
C4_04070C_A	PGA30	PGA30	30.7866	-4.16587	0.562578	-7.40496	1.31186e-13	1.57423e-12
CR_01200W_A	OYE22	OYE22	827.824	-4.1437	0.254694	-16.2693	1.63005e-59	2.15574e-57
C7_01560C_A	NUP	NUP	72.3555	-4.12371	0.391054	-10.5451	5.35095e-26	1.67329e-24
C3_04870W_A		C3_04870W_A	79.3028	-4.09308	0.37953	-10.7846	4.07033e-27	1.36712e-25
C6_02210W_A		C6_02210W_A	627.989	-4.08416	0.211639	-19.2978	5.60457e-83	1.27064e-80
C5_04200W_A	MRV3	MRV3	9.42244	-3.9701	0.751267	-5.28454	1.26023e-07	7.4005e-07
C6_01070C_A	CIP1	CIP1	2079.26	-3.93731	0.156565	-25.1481	1.48371e-139	1.34552e-136
C1_10980W_A		C1_10980W_A	58.0257	-3.92157	0.415363	-9.44131	3.68154e-21	8.25809e-20
C3_07330W_A		C3_07330W_A	1317.46	-3.89475	0.182655	-21.3229	6.95611e-101	2.59749e-98
C3_05630W_A	GTT1	GTT1	303.731	-3.88646	0.271375	-14.3214	1.60855e-46	1.30911e-44
C3_02800W_A	ADH4	ADH4	12.4131	-3.87885	0.707529	-5.48225	4.19959e-08	2.65528e-07
C7_01060W_A		C7_01060W_A	12.1067	-3.83516	0.710237	-5.39984	6.6702e-08	4.09106e-07
C1_05970W_A		C1_05970W_A	35.6594	-3.80239	0.495842	-7.66855	1.73946e-14	2.23977e-13
C3_06580W_A	JEN1	JEN1	69.4344	-3.79255	0.41532	-9.13164	6.74713e-20	1.40429e-18
C3_05230W_A	SAP3	SAP3	115.606	-3.76583	0.320111	-11.7641	5.97287e-32	2.54468e-30
C3_05080W_A		C3_05080W_A	1124.8	-3.75365	0.17788	-21.1022	7.59921e-99	2.53894e-96
C6_01180C_A	EBP1	EBP1	2843.54	-3.74168	0.160172	-23.3604	1.08062e-120	6.85978e-118
C1_06370C_A	PBR1	PBR1	95.3159	-3.7211	0.418077	-8.90054	5.5578e-19	1.05949e-17
C7_04160W_A		C7_04160W_A	1076.7	-3.71868	0.178737	-20.8053	3.87597e-96	1.11839e-93
C7_04070C_A		C7_04070C_A	41.6116	-3.71751	0.458957	-8.0999	5.50032e-16	8.02667e-15
C3_02360C_A		C3_02360C_A	1580.06	-3.6722	0.169208	-21.7023	1.95341e-104	7.75014e-102
C1_11490C_A	BTA1	BTA1	93.0245	-3.6511	0.324414	-11.2545	2.20151e-29	7.98583e-28
CR_07300W_A		CR_07300W_A	110.463	-3.63308	0.366132	-9.92286	3.31116e-23	8.40769e-22
C1_09590C_A	LIP10	LIP10	30.3076	-3.62296	0.53616	-6.75723	1.40653e-11	1.35901e-10
C1_10290W_A	GCA1	GCA1	123.404	-3.61553	0.313098	-11.5476	7.59141e-31	3.01189e-29
C4_02240C_A		C4_02240C_A	20.0669	-3.57757	0.576677	-6.20376	5.51286e-10	4.40312e-09
C1_12330W_A		C1_12330W_A	14.5792	-3.56025	0.644932	-5.52034	3.38336e-08	2.15638e-07
C7_03740C_A		C7_03740C_A	25.2646	-3.55587	0.545217	-6.52194	6.94055e-11	6.07705e-10
C2_02140C_A		C2_02140C_A	6.87287	-3.55114	0.771817	-4.60101	4.20439e-06	1.87954e-05
C7_04080C_A		C7_04080C_A	36.5914	-3.52004	0.456072	-7.71817	1.18008e-14	1.54775e-13
C2_00900W_A		C2_00900W_A	14.4043	-3.51929	0.652315	-5.39507	6.84957e-08	4.16885e-07
C2_06060C_A		C2_06060C_A	9.08313	-3.51708	0.725307	-4.84909	1.24027e-06	6.10326e-06
C5_03060C_A	TNA1	TNA1	43.0283	-3.48295	0.435121	-8.00456	1.19898e-15	1.68761e-14
C2_08360C_A	OPT5	OPT5	116.448	-3.4815	0.301733	-11.5383	8.45487e-31	3.33364e-29
C1_04270C_A		C1_04270C_A	39.1444	-3.46076	0.450859	-7.67592	1.64242e-14	2.11912e-13
C3_02880W_A		C3_02880W_A	59.8435	-3.44944	0.375512	-9.18597	4.07845e-20	8.57285e-19
C4_06780C_A	OYE32	OYE32	2716.92	-3.43988	0.17252	-19.939	1.86645e-88	4.55701e-86
CR_05210W_A		CR_05210W_A	83.3546	-3.43237	0.33269	-10.317	5.90361e-25	1.70346e-23
C1_10050W_A		C1_10050W_A	41.661	-3.41364	0.44575	-7.6582	1.8855e-14	2.41801e-13
C4_06920C_A	CSA2	CSA2	31.2957	-3.39524	0.494263	-6.8693	6.45175e-12	6.47009e-11
C3_00010C_A		C3_00010C_A	773.848	-3.39192	0.29175	-11.6261	3.03505e-31	1.23853e-29
C2_05360C_A	BIO32	BIO32	358.259	-3.37943	0.207617	-16.2773	1.4307e-59	1.93236e-57
C2_08340C_A		C2_08340C_A	77.3564	-3.36835	0.356851	-9.4391	3.75985e-21	8.40405e-20
C5_03050C_A	PGA58	PGA58	385.091	-3.34948	0.24626	-13.6014	3.92825e-42	2.80186e-40
C2_08580W_A		C2_08580W_A	56.4877	-3.34302	0.382882	-8.73121	2.51969e-18	4.51837e-17
C3_00020W_A		C3_00020W_A	745.077	-3.30815	0.308634	-10.7187	8.31781e-27	2.76447e-25
C4_03490C_A		C4_03490C_A	36.5486	-3.30721	0.512516	-6.45288	1.09742e-10	9.50398e-10
C4_06910W_A		C4_06910W_A	357.071	-3.30608	0.221125	-14.9512	1.53002e-50	1.40762e-48
C1_03470C_A		C1_03470C_A	29.5763	-3.30511	0.531352	-6.22018	4.96581e-10	3.99345e-09
C2_03720W_A	PGA16	PGA16	8.02267	-3.30343	0.794451	-4.15813	3.20857e-05	0.000122477
C5_01360W_A	CFL4	CFL4	400.894	-3.30158	0.282383	-11.6919	1.40272e-31	5.8199e-30
CR_06100C_A		CR_06100C_A	169.092	-3.29965	0.264867	-12.4578	1.26821e-35	6.33907e-34
CR_03450W_A	HXT5	HXT5	162.957	-3.28088	0.307169	-10.681	1.24914e-26	4.0874e-25
C4_04400C_A		C4_04400C_A	20.6305	-3.27836	0.573612	-5.71529	1.09517e-08	7.45935e-08
C4_06380W_A	SOU2	SOU2	336.776	-3.26423	0.254752	-12.8134	1.38033e-37	7.61943e-36
C6_03510C_A		C6_03510C_A	7.48338	-3.23818	0.737131	-4.39295	1.11822e-05	4.6214e-05
CR_01220W_A		CR_01220W_A	128.865	-3.22428	0.313399	-10.2881	7.97502e-25	2.2702e-23
C1_09300C_A		C1_09300C_A	82.0428	-3.20659	0.333539	-9.61386	6.98823e-22	1.64912e-20
CR_09940W_A		CR_09940W_A	75.9572	-3.19984	0.379965	-8.42141	3.71965e-17	6.19746e-16
CR_04500C_A		CR_04500C_A	1524.25	-3.19156	0.212009	-15.0539	3.25451e-51	3.17841e-49
C4_05560C_A	ARO9	ARO9	1527.71	-3.19076	0.216912	-14.7099	5.5703e-49	4.98032e-47
CR_08380C_A		CR_08380C_A	92.9245	-3.18733	0.302877	-10.5235	6.73024e-26	2.09429e-24
C4_04050C_A	RHD3	RHD3	4702.89	-3.16817	0.251022	-12.6211	1.616e-36	8.478e-35
C5_00470C_A	KRE62	KRE62	90.5788	-3.15967	0.336157	-9.3994	5.48774e-21	1.2138e-19
C4_00440C_A	OPT7	OPT7	691.489	-3.15331	0.215809	-14.6115	2.37077e-48	2.00662e-46
C7_03140W_A		C7_03140W_A	118.809	-3.1524	0.273404	-11.5302	9.29416e-31	3.61959e-29
CR_03280W_A	IFR2	IFR2	1255.26	-3.15073	0.175898	-17.9123	9.46311e-72	1.62356e-69
C5_05510C_A		C5_05510C_A	62.2401	-3.12732	0.364553	-8.57852	9.61058e-18	1.67604e-16
C3_04570C_A	DUR35	DUR35	173.206	-3.12165	0.286425	-10.8987	1.16948e-27	4.07906e-26
C3_05170W_A	WOR2	WOR2	545.967	-3.10985	0.231877	-13.4116	5.16831e-41	3.24836e-39
C4_03510C_A	HWP2	HWP2	23.3371	-3.10706	0.564968	-5.49952	3.8082e-08	2.41503e-07
C4_01070W_A	HGT17	HGT17	334.104	-3.10609	0.275351	-11.2805	1.6387e-29	6.013e-28
C4_02990C_A	GST2	GST2	3898.36	-3.1011	0.25719	-12.0576	1.76782e-33	7.95894e-32
C5_04400W_A	RNY11	RNY11	119.289	-3.09403	0.319736	-9.67685	3.78204e-22	9.09408e-21
C4_05730W_A		C4_05730W_A	92.3188	-3.082	0.361819	-8.51807	1.62231e-17	2.78336e-16
C1_14010W_A	CSK1	CSK1	20.1868	-3.08186	0.570841	-5.3988	6.70867e-08	4.10536e-07
C6_02710C_A	SAP6	SAP6	112.627	-3.07623	0.296445	-10.3771	3.15259e-25	9.26512e-24
C2_06980W_A		C2_06980W_A	6.7789	-3.07321	0.755002	-4.07047	4.69183e-05	0.000174072
C2_00050C_A		C2_00050C_A	12.535	-3.07141	0.632895	-4.85295	1.21638e-06	6.00436e-06
C6_03600C_A		C6_03600C_A	173.901	-3.06566	0.563119	-5.44408	5.20735e-08	3.25677e-07
C3_04040W_A		C3_04040W_A	12.4045	-3.06006	0.65705	-4.65727	3.20424e-06	1.45915e-05
C4_03530W_A		C4_03530W_A	35.9169	-3.05836	0.44172	-6.92376	4.39808e-12	4.45991e-11
C5_03880C_A		C5_03880C_A	175.009	-3.05435	0.262326	-11.6434	2.4807e-31	1.02256e-29
C2_10070W_A		C2_10070W_A	32.2157	-3.05158	0.452289	-6.74696	1.5097e-11	1.44549e-10
C2_08590W_A	YWP1	YWP1	626.724	-3.04859	0.513233	-5.93998	2.85059e-09	2.1115e-08
C6_03500C_A	SAP4	SAP4	98.0491	-3.03534	0.363939	-8.34024	7.41416e-17	1.18851e-15
C2_02640C_A	BNA32	BNA32	96.6058	-3.01957	0.302066	-9.99637	1.58091e-23	4.11296e-22
C1_09900W_A	LIP3	LIP3	31.5218	-3.01787	0.455519	-6.62513	3.46947e-11	3.15985e-10
C3_01040C_A	PRM9	PRM9	130.92	-2.99611	0.302166	-9.91545	3.5663e-23	9.01946e-22
C7_02360W_A		C7_02360W_A	21.6012	-2.98538	0.521507	-5.72453	1.03721e-08	7.07978e-08
CR_00500C_A		CR_00500C_A	4.4819	-2.97778	0.797082	-3.73585	0.000187079	0.000614369
C2_09080C_A	FGR18	FGR18	15.4397	-2.97464	0.606161	-4.90734	9.23209e-07	4.68467e-06
C2_02950W_A	BNA31	BNA31	485.638	-2.97404	0.1974	-15.066	2.70922e-51	2.68721e-49
C6_04200C_A		C6_04200C_A	300.964	-2.96569	0.297188	-9.97916	1.88054e-23	4.85271e-22
CR_03290C_A	IME2	IME2	93.5775	-2.96423	0.308815	-9.59874	8.09303e-22	1.88877e-20
CR_06580W_A		CR_06580W_A	38.5817	-2.96366	0.446968	-6.63058	3.3437e-11	3.04968e-10
C5_05240C_A		C5_05240C_A	55.634	-2.96122	0.373155	-7.93563	2.09423e-15	2.89634e-14
C1_13070C_A	FAD3	FAD3	467.234	-2.95367	0.282839	-10.443	1.57823e-25	4.7936e-24
C4_03970W_A		C4_03970W_A	5.9897	-2.95318	0.757248	-3.89988	9.6239e-05	0.000336043
C3_05750C_A		C3_05750C_A	157.867	-2.93737	0.281148	-10.4478	1.50015e-25	4.57833e-24
C3_02870C_A		C3_02870C_A	223.498	-2.92716	0.237879	-12.3052	8.49054e-35	4.08318e-33
C3_05620W_A	ATO5	ATO5	68.1244	-2.91472	0.348579	-8.36171	6.1818e-17	1.01139e-15
C1_05830W_A		C1_05830W_A	10.7011	-2.90326	0.660703	-4.3942	1.11179e-05	4.60081e-05
C7_00540W_A		C7_00540W_A	4.75689	-2.90285	0.802879	-3.61555	0.000299713	0.000940475
C2_07070W_A		C2_07070W_A	4212.48	-2.85647	0.220468	-12.9564	2.16187e-38	1.25904e-36
C7_00290C_A	HGT13	HGT13	247.133	-2.85595	0.275108	-10.3812	3.02042e-25	8.91795e-24
C2_00980W_A		C2_00980W_A	4.05232	-2.84513	0.801938	-3.54782	0.000388432	0.00118433
C6_01310W_A	FIG1	FIG1	38.9412	-2.83827	0.420062	-6.75678	1.41091e-11	1.36116e-10
C3_07340W_A	GCY1	GCY1	2944.62	-2.83326	0.175447	-16.1488	1.1577e-58	1.46982e-56
CR_02290W_A	PGA22	PGA22	93.2605	-2.83202	0.30908	-9.16274	5.05977e-20	1.06005e-18
C6_03070C_A		C6_03070C_A	19.2178	-2.83126	0.549219	-5.15506	2.53547e-07	1.42435e-06
C2_08350C_A		C2_08350C_A	3.96639	-2.83026	0.802314	-3.52762	0.000419312	0.00126873
C1_03890W_A		C1_03890W_A	19.2953	-2.81771	0.591319	-4.76513	1.8873e-06	9.00794e-06
CR_07820W_A		CR_07820W_A	74.5163	-2.81	0.35654	-7.88131	3.23977e-15	4.40386e-14
C6_01730W_A	FGR37	FGR37	5.52826	-2.80453	0.761545	-3.68269	0.000230788	0.000742923
C2_03370W_A	THI20	THI20	310.371	-2.8034	0.224413	-12.4922	8.23863e-36	4.18391e-34
C2_01960C_A		C2_01960C_A	16.7003	-2.80079	0.576356	-4.85947	1.177e-06	5.83264e-06
C3_03580C_A	GTT13	GTT13	462.545	-2.78784	0.317459	-8.78172	1.60988e-18	2.9451e-17
C4_04040W_A		C4_04040W_A	31.597	-2.78499	0.458992	-6.06761	1.29829e-09	9.94153e-09
C3_00600W_A	IFF11	IFF11	107.466	-2.77889	0.310612	-8.94651	3.66911e-19	7.07948e-18
C4_00080C_A		C4_00080C_A	518.952	-2.7786	0.212493	-13.0762	4.50378e-39	2.67196e-37
C2_06350C_A		C2_06350C_A	38.0874	-2.77797	0.418025	-6.64547	3.02246e-11	2.77664e-10
C2_00680C_A	SOD5	SOD5	215.479	-2.76058	0.22823	-12.0956	1.11416e-33	5.12511e-32
C2_02070W_A	SPR3	SPR3	7.12162	-2.75906	0.726753	-3.79643	0.000146797	0.000493572
CR_04990C_A		CR_04990C_A	6.55746	-2.72301	0.727342	-3.74378	0.000181275	0.000597784
CR_09780C_A	IFA14	IFA14	300.857	-2.71083	0.247317	-10.961	5.88757e-28	2.09968e-26
C6_03060W_A	PGA60	PGA60	16.9089	-2.70812	0.5485	-4.93731	7.92062e-07	4.05158e-06
C2_01460C_A		C2_01460C_A	8.46055	-2.70714	0.702709	-3.85243	0.000116952	0.000402391
C4_04020C_A		C4_04020C_A	92.1718	-2.69353	0.297168	-9.06401	1.25744e-19	2.55841e-18
C3_01420C_A		C3_01420C_A	3009.46	-2.68881	0.163915	-16.4038	1.79781e-60	2.5361e-58
C2_04910W_A		C2_04910W_A	78.4236	-2.68447	0.30504	-8.80038	1.36359e-18	2.53844e-17
C6_02820W_A		C6_02820W_A	12.2321	-2.68273	0.609101	-4.40441	1.0607e-05	4.4153e-05
C2_08400C_A		C2_08400C_A	8.48254	-2.68057	0.70333	-3.81126	0.000138261	0.000467526
C1_06620C_A		C1_06620C_A	38.6725	-2.67467	0.4012	-6.66667	2.61668e-11	2.41435e-10
C5_05180W_A		C5_05180W_A	265.695	-2.6743	0.279567	-9.56587	1.11266e-21	2.56843e-20
C4_06220C_A		C4_06220C_A	12.9171	-2.66896	0.626284	-4.26159	2.02976e-05	8.02299e-05
C3_04310C_A		C3_04310C_A	26.361	-2.66614	0.508346	-5.24474	1.56507e-07	9.02365e-07
CR_05090C_A	HGT9	HGT9	53.3672	-2.62987	0.388728	-6.76533	1.33007e-11	1.293e-10
CR_00930W_A	ATO10	ATO10	72.9828	-2.62291	0.320893	-8.17379	2.98857e-16	4.50628e-15
C2_05900W_A		C2_05900W_A	17.0108	-2.61767	0.564104	-4.64041	3.4772e-06	1.57441e-05
CR_01930C_A	BIO2	BIO2	68.9728	-2.61703	0.324192	-8.07248	6.88835e-16	9.87071e-15
C6_02100W_A		C6_02100W_A	623.225	-2.61048	0.290424	-8.98851	2.50594e-19	4.94027e-18
CR_10330W_A	PGA11	PGA11	187.406	-2.60058	0.319773	-8.13259	4.20207e-16	6.21789e-15
C1_06880C_A	SPO22	SPO22	29.0241	-2.59821	0.486483	-5.3408	9.25356e-08	5.52083e-07
C1_07620C_A	PIR32	PIR32	19.9244	-2.59706	0.513584	-5.05673	4.26498e-07	2.31205e-06
C3_04450C_A		C3_04450C_A	326.292	-2.59186	0.250307	-10.3547	3.98262e-25	1.15971e-23
C1_12720C_A		C1_12720C_A	111.494	-2.58769	0.269286	-9.60944	7.2946e-22	1.71504e-20
C2_03710W_A	MNN41	MNN41	27.2362	-2.58245	0.478161	-5.4008	6.63459e-08	4.07315e-07
C7_04060W_A		C7_04060W_A	272.828	-2.57933	0.243995	-10.5712	4.05089e-26	1.28575e-24
C2_02750C_A		C2_02750C_A	87.2711	-2.57791	0.288815	-8.9258	4.42481e-19	8.48602e-18
C6_03240W_A		C6_03240W_A	535.429	-2.57428	0.189642	-13.5745	5.676e-42	3.91644e-40
CR_08530C_A	tL(CAA)4	tL(CAA)4	36.9536	-2.5659	0.457687	-5.60624	2.06769e-08	1.36441e-07
C4_01160W_A	CRD2	CRD2	349.128	-2.54327	0.628014	-4.0497	5.12832e-05	0.000188613
C1_12060C_A		C1_12060C_A	309.983	-2.54296	0.200396	-12.6896	6.74972e-37	3.66216e-35
CR_01850C_A		CR_01850C_A	53.5765	-2.54072	0.373996	-6.79343	1.09497e-11	1.07598e-10
C5_01570C_A	SPO1	SPO1	42.8097	-2.52474	0.370039	-6.82289	8.92289e-12	8.82282e-11
C1_08750W_A	YMC2	YMC2	970.944	-2.50727	0.212883	-11.7777	5.08653e-32	2.18171e-30
C5_03810C_A		C5_03810C_A	248.013	-2.50671	0.206971	-12.1114	9.19604e-34	4.26106e-32
C4_02230C_A		C4_02230C_A	68.6141	-2.49969	0.310146	-8.05973	7.64626e-16	1.09321e-14
C1_04060W_A	IFI3	IFI3	55.9086	-2.49537	0.363381	-6.86707	6.55321e-12	6.56148e-11
C3_07360W_A	DLD2	DLD2	286.958	-2.49257	0.243771	-10.225	1.53153e-24	4.2641e-23
C1_09240C_A		C1_09240C_A	271.759	-2.49245	0.263566	-9.45663	3.18018e-21	7.20992e-20
C4_00200C_A	MET15	MET15	7093.33	-2.48296	0.220539	-11.2586	2.09993e-29	7.66112e-28
CR_09350C_A		CR_09350C_A	51.6655	-2.47608	0.379116	-6.53119	6.52473e-11	5.72877e-10
C1_11340W_A	PRM1	PRM1	20.4502	-2.4661	0.512484	-4.81206	1.49379e-06	7.25524e-06
C3_04440C_A		C3_04440C_A	39.0068	-2.46598	0.408733	-6.03323	1.6071e-09	1.21163e-08
CR_07260C_A		CR_07260C_A	16.9854	-2.4578	0.530282	-4.6349	3.57111e-06	1.61348e-05
CR_00790C_A		CR_00790C_A	13.3563	-2.45557	0.595714	-4.12206	3.75495e-05	0.000141044
C4_00190W_A		C4_00190W_A	1998.74	-2.4532	0.190998	-12.8442	9.27466e-38	5.25674e-36
C1_13440C_A	OFI1	OFI1	83.1914	-2.44126	0.349787	-6.97929	2.96684e-12	3.08202e-11
C5_00870C_A	GIT4	GIT4	168.052	-2.43857	0.274701	-8.8772	6.85642e-19	1.30313e-17
C3_06510C_A	HST6	HST6	87.9243	-2.43798	0.316536	-7.70207	1.33875e-14	1.74504e-13
C7_01540W_A	ALK6	ALK6	133.225	-2.4367	0.294894	-8.26298	1.42083e-16	2.21065e-15
C4_06560W_A	PGA15	PGA15	88.2014	-2.43554	0.295405	-8.24476	1.65494e-16	2.5561e-15
C2_00890W_A		C2_00890W_A	80.6154	-2.43391	0.350996	-6.93431	4.08204e-12	4.15936e-11
CR_03630W_A	IFF3	IFF3	4.19807	-2.42801	0.781448	-3.10706	0.00188955	0.00490788
CR_01860W_A	OPT9	OPT9	66.0766	-2.40493	0.334676	-7.18585	6.67926e-13	7.31034e-12
CR_00170W_A	ZCF38	ZCF38	1592.93	-2.40273	0.154535	-15.5482	1.63709e-54	1.8232e-52
C5_03520W_A		C5_03520W_A	55.2383	-2.40265	0.366334	-6.55864	5.43016e-11	4.8346e-10
C7_01010W_A		C7_01010W_A	87.5771	-2.39488	0.358415	-6.68187	2.35914e-11	2.19265e-10
C1_12560C_A	DLH1	DLH1	8.89105	-2.39222	0.650554	-3.67721	0.0002358	0.000757518
C2_00460W_A	SAP30	SAP30	27.3617	-2.39106	0.440575	-5.42714	5.72651e-08	3.54307e-07
C3_03720W_A	GTT11	GTT11	1576.01	-2.38805	0.155946	-15.3134	6.22501e-53	6.69769e-51
C1_01180C_A		C1_01180C_A	58.1647	-2.38314	0.364514	-6.53787	6.24012e-11	5.50936e-10
CR_06660W_A	SEO1	SEO1	1034.59	-2.37608	0.17554	-13.5358	9.61199e-42	6.42283e-40
CR_04250W_A	RON1	RON1	52.0136	-2.37163	0.340064	-6.97405	3.07945e-12	3.18896e-11
C4_02190C_A		C4_02190C_A	58.2348	-2.36263	0.348636	-6.77676	1.22897e-11	1.20394e-10
C4_01340W_A		C4_01340W_A	16.0754	-2.36097	0.543834	-4.34134	1.41619e-05	5.75174e-05
C1_01750W_A		C1_01750W_A	305.034	-2.35893	0.219725	-10.7358	6.90997e-27	2.30866e-25
CR_01840W_A		CR_01840W_A	101.373	-2.35782	0.31129	-7.57436	3.60911e-14	4.60053e-13
C4_06320C_A		C4_06320C_A	33.2452	-2.34867	0.412194	-5.69796	1.2125e-08	8.22326e-08
C5_00710W_A	IFF8	IFF8	98.5622	-2.3467	0.292218	-8.03067	9.6938e-16	1.37358e-14
C5_04220W_A	MRV5	MRV5	45.2772	-2.34264	0.378147	-6.19506	5.82628e-10	4.62894e-09
C3_03120C_A	DAL5	DAL5	245.624	-2.33612	0.202667	-11.5269	9.65614e-31	3.73763e-29
CR_05580C_A		CR_05580C_A	15.3584	-2.33228	0.57452	-4.05952	4.91735e-05	0.000181379
C2_06180C_A	FGR12	FGR12	25.4928	-2.33012	0.473103	-4.92519	8.42769e-07	4.29022e-06
C6_03090W_A		C6_03090W_A	20.1485	-2.32555	0.495198	-4.69621	2.65036e-06	1.22986e-05
C4_04790W_A	FAV1	FAV1	41.998	-2.32466	0.398621	-5.83176	5.48458e-09	3.87708e-08
C1_13290W_A		C1_13290W_A	156.969	-2.3213	0.239633	-9.68693	3.42682e-22	8.30285e-21
C5_04500W_A		C5_04500W_A	2.76385	-2.32031	0.8151	-2.84665	0.00441813	0.0104223
C7_03110W_A	PGA28	PGA28	61.7354	-2.3203	0.404541	-5.73564	9.71444e-09	6.65953e-08
C2_00910W_A	PGA19	PGA19	15.6458	-2.32011	0.593884	-3.90668	9.35748e-05	0.000327822
C2_07780W_A		C2_07780W_A	162.81	-2.31985	0.232116	-9.99439	1.61281e-23	4.17882e-22
C6_02560W_A		C6_02560W_A	497.967	-2.30404	0.198668	-11.5974	4.24737e-31	1.69574e-29
C7_03470W_A		C7_03470W_A	162.624	-2.30393	0.23485	-9.81023	1.01734e-22	2.52268e-21
C2_07790C_A		C2_07790C_A	526.296	-2.30175	0.190427	-12.0873	1.23244e-33	5.62846e-32
C7_03300C_A	LIP8	LIP8	134.191	-2.28476	0.259974	-8.78841	1.51686e-18	2.79914e-17
CR_00970W_A	ATO9	ATO9	118.77	-2.2809	0.26993	-8.44997	2.91387e-17	4.90642e-16
C1_11390W_A		C1_11390W_A	17.3525	-2.27538	0.525112	-4.33313	1.47002e-05	5.94754e-05
CR_03480W_A		CR_03480W_A	81.573	-2.27054	0.293007	-7.74911	9.25406e-15	1.21625e-13
C3_00030C_A		C3_00030C_A	165.833	-2.26465	0.278021	-8.14561	3.77368e-16	5.64984e-15
CR_10310W_A		CR_10310W_A	57.6165	-2.25821	0.372037	-6.06986	1.28022e-09	9.8388e-09
C2_06340W_A	EFH1	EFH1	110.526	-2.25664	0.305428	-7.38847	1.48533e-13	1.77235e-12
C7_00630C_A		C7_00630C_A	522.481	-2.24839	0.503856	-4.46236	8.10606e-06	3.44426e-05
CR_03670W_A		CR_03670W_A	29.2774	-2.24453	0.482251	-4.65427	3.25124e-06	1.47949e-05
C5_01300C_A		C5_01300C_A	93.6801	-2.24185	0.277514	-8.07832	6.56657e-16	9.4309e-15
C6_00220C_A		C6_00220C_A	2.52122	-2.24067	0.815701	-2.74693	0.00601556	0.0137313
C1_10700C_A	NIT3	NIT3	795.051	-2.23456	0.182447	-12.2478	1.72721e-34	8.06203e-33
CR_06670W_A	CFL11	CFL11	34.7441	-2.23113	0.444268	-5.02204	5.11247e-07	2.72952e-06
CR_09060W_A		CR_09060W_A	219.367	-2.21887	0.231092	-9.60165	7.86719e-22	1.84284e-20
C4_00830W_A	SPS20	SPS20	919.074	-2.21793	0.167795	-13.2181	6.89764e-40	4.21021e-38
C2_01570W_A		C2_01570W_A	115.011	-2.21566	0.260642	-8.50079	1.88311e-17	3.20481e-16
C5_01790C_A		C5_01790C_A	17.2169	-2.19793	0.555239	-3.95853	7.54116e-05	0.000270307
C4_04840C_A	AGP3	AGP3	478.413	-2.19587	0.220675	-9.95067	2.50492e-23	6.43773e-22
C3_00990C_A		C3_00990C_A	49.134	-2.19054	0.373991	-5.8572	4.70728e-09	3.35751e-08
C3_01100W_A		C3_01100W_A	66.445	-2.18887	0.312119	-7.01294	2.3337e-12	2.44864e-11
CR_01920W_A	BIO3	BIO3	34.1129	-2.18666	0.492154	-4.44304	8.86948e-06	3.73613e-05
C2_02940W_A	MET1	MET1	3554.67	-2.18216	0.168757	-12.9308	3.01583e-38	1.74041e-36
C2_10020C_A		C2_10020C_A	16.5306	-2.18196	0.573176	-3.80678	0.000140785	0.000474618
CR_10770W_A		CR_10770W_A	1870.53	-2.17255	0.173859	-12.496	7.84542e-36	4.01635e-34
CR_05420W_A		CR_05420W_A	13.6071	-2.17064	0.592241	-3.66512	0.00024722	0.000788618
C6_02940C_A		C6_02940C_A	197.328	-2.16368	0.212724	-10.1713	2.66297e-24	7.27094e-23
CR_06790C_A		CR_06790C_A	540.586	-2.15676	0.17567	-12.2773	1.19933e-34	5.63952e-33
C2_01630W_A		C2_01630W_A	150.351	-2.15572	0.297308	-7.25079	4.14333e-13	4.64698e-12
CR_09050C_A		CR_09050C_A	72.8405	-2.15178	0.341965	-6.29238	3.12631e-10	2.58073e-09
CR_00540C_A	MDH1	MDH1	2005.09	-2.14904	0.202422	-10.6166	2.49415e-26	8.037e-25
C2_10320C_A		C2_10320C_A	28.3842	-2.12546	0.42745	-4.97242	6.61223e-07	3.44901e-06
CR_02240C_A	OPT2	OPT2	183.236	-2.11897	0.27274	-7.7692	7.89828e-15	1.04455e-13
C3_03700C_A		C3_03700C_A	24.8922	-2.11417	0.473027	-4.46945	7.84196e-06	3.34998e-05
C7_01770W_A		C7_01770W_A	12.9079	-2.10742	0.5816	-3.62349	0.000290659	0.000915685
C3_02250C_A		C3_02250C_A	16.4999	-2.09885	0.511466	-4.10359	4.06792e-05	0.00015199
C1_01500W_A		C1_01500W_A	3.28133	-2.0941	0.797259	-2.62663	0.00862355	0.0190276
C1_02630C_A	EXG2	EXG2	88.327	-2.09013	0.350088	-5.9703	2.36821e-09	1.76242e-08
CR_10200W_A		CR_10200W_A	455.47	-2.08844	0.224455	-9.30449	1.34634e-20	2.907e-19
CR_00530W_A		CR_00530W_A	101.196	-2.08442	0.280347	-7.43515	1.04451e-13	1.26057e-12
C2_05130W_A		C2_05130W_A	575.1	-2.0835	0.201977	-10.3156	5.99317e-25	1.72148e-23
CR_04770C_A		CR_04770C_A	92.3181	-2.08278	0.31349	-6.64385	3.05587e-11	2.80327e-10
C2_02130C_A		C2_02130C_A	10.2813	-2.07807	0.602056	-3.45162	0.000557233	0.00163916
C2_08890W_A		C2_08890W_A	11.7422	-2.06966	0.606324	-3.41346	0.000641433	0.00185673
C7_01530W_A		C7_01530W_A	7.4512	-2.06962	0.68043	-3.04164	0.00235295	0.00597462
C2_06550W_A		C2_06550W_A	883.4	-2.06886	0.167479	-12.353	4.69415e-35	2.29219e-33
C4_06890W_A	ARR3	ARR3	649.04	-2.0618	0.161587	-12.7597	2.75361e-37	1.50689e-35
C5_00410W_A		C5_00410W_A	7.11416	-2.05879	0.685026	-3.00542	0.00265211	0.00663341
C3_05050W_A	TRY4	TRY4	197.244	-2.05697	0.273252	-7.52775	5.16207e-14	6.43788e-13
C4_05870C_A		C4_05870C_A	3.17072	-2.05227	0.804568	-2.55077	0.0107485	0.0231766
C7_02130W_A		C7_02130W_A	17.1058	-2.04926	0.530259	-3.86463	0.000111257	0.000384463
C7_02830C_A	LIP5	LIP5	153.919	-2.0468	0.232921	-8.78751	1.52916e-18	2.80553e-17
C5_03910C_A		C5_03910C_A	17.7372	-2.04473	0.500792	-4.08298	4.44609e-05	0.000165438
C2_04090W_A		C2_04090W_A	32.8167	-2.04035	0.394289	-5.17475	2.28213e-07	1.29232e-06
C2_06700W_A	AMO2	AMO2	811.476	-2.03413	0.182716	-11.1327	8.69623e-29	3.13657e-27
C7_00400W_A	LEU2	LEU2	468.294	-2.03188	0.1703	-11.9312	8.14207e-33	3.56454e-31
C6_03360C_A		C6_03360C_A	65.5685	-2.03155	0.314484	-6.45995	1.04737e-10	9.0829e-10
C5_01990W_A		C5_01990W_A	7.87246	-2.02645	0.677626	-2.99051	0.00278514	0.00693065
C1_04050C_A	MFALPHA	MFALPHA	10.2939	-2.02525	0.62203	-3.25587	0.00113047	0.00308656
C1_12090C_A		C1_12090C_A	77.2892	-2.02517	0.298101	-6.79355	1.09409e-11	1.07598e-10
C2_02610C_A	HGT20	HGT20	155.237	-2.02462	0.25047	-8.08328	6.30466e-16	9.07527e-15
C3_01970C_A		C3_01970C_A	6.94717	-2.02332	0.684094	-2.95766	0.00309985	0.00761526
C1_08170C_A	BUL1	BUL1	354.04	-2.01839	0.2279	-8.85647	8.25847e-19	1.56026e-17
CR_00090C_A		CR_00090C_A	2022.64	-2.01566	0.149622	-13.4717	2.29666e-41	1.50301e-39
C1_11100W_A		C1_11100W_A	711.509	-2.00935	0.185885	-10.8096	3.09862e-27	1.05753e-25
C1_13160W_A	PSA2	PSA2	1444.83	-2.00703	0.275202	-7.29293	3.03294e-13	3.48788e-12
C2_02470C_A	ATO7	ATO7	2.10473	-2.00113	0.815371	-2.45426	0.0141177	0.0295154
C4_03500C_A		C4_03500C_A	161.759	-1.99787	0.246277	-8.1123	4.96722e-16	7.29905e-15
C4_03480C_A		C4_03480C_A	2.2636	-1.98071	0.814621	-2.43145	0.0150386	0.0311774
C1_12460C_A		C1_12460C_A	4.933	-1.97975	0.742927	-2.6648	0.00770333	0.0171642
C7_01730C_A	STE18	STE18	170.417	-1.97812	0.236127	-8.37738	5.41202e-17	8.92352e-16
C4_01850C_A	PDC12	PDC12	233.268	-1.97534	0.244156	-8.09049	5.94274e-16	8.59328e-15
C5_02930C_A	GRE3	GRE3	851.012	-1.97131	0.185206	-10.6439	1.8622e-26	6.03126e-25
C2_06930C_A		C2_06930C_A	26.1129	-1.96987	0.50313	-3.91523	9.03182e-05	0.000318169
CR_01870C_A		CR_01870C_A	2.07524	-1.96928	0.814981	-2.41635	0.0156769	0.03227
C6_00810C_A		C6_00810C_A	106.259	-1.96435	0.287833	-6.82463	8.81522e-12	8.72995e-11
CR_04440C_A	RBR1	RBR1	1145.13	-1.96352	0.267092	-7.35147	1.96036e-13	2.30879e-12
C3_03970W_A		C3_03970W_A	5.1375	-1.96018	0.747741	-2.62147	0.00875504	0.0193013
C1_03000W_A	HOL1	HOL1	146.469	-1.9471	0.246785	-7.88986	3.02515e-15	4.12096e-14
C2_02880C_A	EBP7	EBP7	708.175	-1.94697	0.193985	-10.0367	1.05135e-23	2.76928e-22
CR_02880W_A		CR_02880W_A	214.08	-1.94489	0.210729	-9.22933	2.72322e-20	5.78162e-19
C3_05990C_A		C3_05990C_A	181.913	-1.93363	0.242292	-7.98057	1.45662e-15	2.02332e-14
C2_10060C_A		C2_10060C_A	93.6888	-1.92781	0.288756	-6.67624	2.4515e-11	2.27185e-10
CR_02900W_A		CR_02900W_A	30.6036	-1.92754	0.511136	-3.77109	0.000162535	0.00054133
CR_10570C_A	YHB4	YHB4	364.091	-1.92358	0.231586	-8.30612	9.88829e-17	1.56536e-15
CR_05680C_A		CR_05680C_A	1.87562	-1.90785	0.814277	-2.343	0.0191293	0.0385623
C4_04360W_A		C4_04360W_A	183.532	-1.90712	0.262224	-7.27289	3.5187e-13	3.99583e-12
C3_03460C_A		C3_03460C_A	56.7655	-1.90138	0.341682	-5.56477	2.62497e-08	1.7073e-07
C2_07530C_A		C2_07530C_A	11.9589	-1.89721	0.616355	-3.07811	0.0020832	0.00535174
C7_03550C_A		C7_03550C_A	166.662	-1.89368	0.270044	-7.01248	2.34133e-12	2.4526e-11
CR_06030C_A		CR_06030C_A	212.265	-1.89059	0.233634	-8.09211	5.86391e-16	8.51176e-15
C2_02650C_A		C2_02650C_A	763.879	-1.88495	0.220906	-8.5328	1.42845e-17	2.47078e-16
C1_13870W_A	MET3	MET3	3465.92	-1.88131	0.259381	-7.25308	4.07396e-13	4.57725e-12
C1_13800C_A	DUR32	DUR32	408.345	-1.88092	0.197225	-9.53694	1.47107e-21	3.35911e-20
C2_10480W_A	MDH1-3	MDH1-3	1311.5	-1.87113	0.185631	-10.0798	6.78577e-24	1.81755e-22
C3_02010C_A		C3_02010C_A	73.5704	-1.86592	0.294755	-6.33041	2.44517e-10	2.04775e-09
C6_02510C_A	ASG7	ASG7	9.80608	-1.86457	0.63261	-2.94743	0.0032043	0.00784152
CR_03510W_A		CR_03510W_A	164.126	-1.86139	0.224344	-8.29703	1.06747e-16	1.68565e-15
CR_01340W_A		CR_01340W_A	109.838	-1.86102	0.308341	-6.0356	1.58376e-09	1.19545e-08
C1_11050W_A		C1_11050W_A	37.5453	-1.85932	0.37608	-4.94396	7.6553e-07	3.93489e-06
C3_01270W_A		C3_01270W_A	20.7473	-1.85813	0.471105	-3.94421	8.00639e-05	0.000285692
C2_02530W_A		C2_02530W_A	52.107	-1.85723	0.326962	-5.68027	1.34479e-08	9.0527e-08
C1_05620C_A	STE3	STE3	51.4183	-1.84653	0.350279	-5.27159	1.35247e-07	7.90561e-07
C4_03660W_A	tD(GUC)2	tD(GUC)2	3.57322	-1.84588	0.782843	-2.35792	0.0183778	0.0371772
C1_03510C_A		C1_03510C_A	900.58	-1.84574	0.157498	-11.7191	1.01784e-31	4.27898e-30
C2_09800C_A		C2_09800C_A	16.2066	-1.84295	0.598279	-3.08043	0.00206705	0.00531637
CR_01640C_A	ACU1	ACU1	218.49	-1.83998	0.212075	-8.67606	4.09711e-18	7.26493e-17
C2_10580W_A	UBC15	UBC15	342.953	-1.83739	0.179396	-10.2421	1.28432e-24	3.59158e-23
C2_01800W_A		C2_01800W_A	95.5628	-1.83681	0.2778	-6.61199	3.79192e-11	3.43382e-10
C7_04220W_A		C7_04220W_A	10.4893	-1.83263	0.587853	-3.11749	0.00182396	0.00475699
C2_03670W_A	SAP99	SAP99	111.942	-1.8224	0.245979	-7.40875	1.27493e-13	1.53281e-12
C5_01520C_A	GLR1	GLR1	2159.4	-1.82174	0.155207	-11.7375	8.18497e-32	3.46388e-30
C3_01060W_A		C3_01060W_A	70.4391	-1.81925	0.386261	-4.70989	2.4785e-06	1.15433e-05
C1_00030C_A		C1_00030C_A	101.74	-1.8175	0.287124	-6.33003	2.45116e-10	2.05006e-09
C3_02510C_A	SAP8	SAP8	40.7833	-1.81306	0.383772	-4.72432	2.30886e-06	1.08247e-05
CR_05800C_A		CR_05800C_A	181.583	-1.81128	0.285488	-6.34449	2.23163e-10	1.87386e-09
C1_06160W_A		C1_06160W_A	10.867	-1.80965	0.599786	-3.01716	0.00255159	0.00640976
C7_03350C_A		C7_03350C_A	514.612	-1.80835	0.216444	-8.35479	6.55482e-17	1.06692e-15
CR_07740W_A		CR_07740W_A	216.056	-1.80815	0.206649	-8.74985	2.13629e-18	3.8526e-17
CR_05350W_A		CR_05350W_A	12.9239	-1.80471	0.567988	-3.17737	0.00148617	0.00396322
CR_07250C_A		CR_07250C_A	982.849	-1.79985	0.177027	-10.1671	2.78015e-24	7.54205e-23
C3_04630W_A		C3_04630W_A	548.372	-1.79763	0.201627	-8.91563	4.85041e-19	9.27422e-18
C5_02690W_A		C5_02690W_A	143.286	-1.79399	0.285465	-6.28444	3.29031e-10	2.70206e-09
C4_03310C_A		C4_03310C_A	23.8212	-1.78831	0.435525	-4.1061	4.02387e-05	0.000150522
C2_03630W_A		C2_03630W_A	13.2755	-1.78775	0.546513	-3.27119	0.00107097	0.00293926
CR_09220C_A	LIP7	LIP7	72.1821	-1.78509	0.30977	-5.76264	8.28085e-09	5.77023e-08
C3_06730W_A		C3_06730W_A	722.177	-1.78422	0.201218	-8.8671	7.50759e-19	1.42263e-17
C4_06040W_A		C4_06040W_A	175.174	-1.77988	0.218415	-8.14909	3.66664e-16	5.50349e-15
C5_01670W_A	DAL52	DAL52	86.2503	-1.7721	0.292873	-6.05076	1.44164e-09	1.09468e-08
CR_08920W_A		CR_08920W_A	551.367	-1.77009	0.188136	-9.40858	5.02881e-21	1.11618e-19
C2_06890C_A		C2_06890C_A	2039.85	-1.77008	0.188774	-9.37669	6.80758e-21	1.49531e-19
C1_09550W_A		C1_09550W_A	34.8053	-1.76946	0.400881	-4.41393	1.01511e-05	4.23662e-05
C2_09840W_A	MTW1	MTW1	168.483	-1.76673	0.258863	-6.82499	8.79311e-12	8.72995e-11
CR_04980C_A		CR_04980C_A	5.28692	-1.76129	0.737302	-2.38882	0.0169024	0.0345448
C6_01510W_A	OYE23	OYE23	267.824	-1.75959	0.262082	-6.71392	1.89465e-11	1.78428e-10
C1_10550C_A	GCA2	GCA2	109.962	-1.75669	0.267761	-6.56067	5.35666e-11	4.77586e-10
C3_00040W_A		C3_00040W_A	38.058	-1.75178	0.42153	-4.15575	3.24216e-05	0.000123537
C4_01220C_A		C4_01220C_A	237.33	-1.75091	0.219357	-7.982	1.43984e-15	2.00441e-14
C4_01940W_A	PHO89	PHO89	129.24	-1.75073	0.283641	-6.17234	6.72883e-10	5.32601e-09
C7_00900W_A		C7_00900W_A	6.10358	-1.74765	0.709357	-2.4637	0.013751	0.0288471
C4_00450C_A	PGA10	PGA10	92.8119	-1.74459	0.267352	-6.52545	6.77973e-11	5.94444e-10
C1_13180W_A		C1_13180W_A	9.95276	-1.7409	0.595708	-2.9224	0.00347344	0.00841581
CR_04620C_A		CR_04620C_A	34.0336	-1.73875	0.412777	-4.21232	2.52756e-05	9.85563e-05
C2_08150W_A		C2_08150W_A	7.38947	-1.73351	0.660179	-2.62582	0.00864399	0.019066
C4_05890W_A		C4_05890W_A	156.504	-1.73263	0.225038	-7.6993	1.36813e-14	1.77969e-13
C7_02280W_A		C7_02280W_A	46.8914	-1.73129	0.815194	-2.12378	0.0336889	0.0632901
CR_02340W_A		CR_02340W_A	4.97982	-1.7276	0.735807	-2.3479	0.0188796	0.0381317
C2_08800C_A	APE3	APE3	829.92	-1.7252	0.173441	-9.9469	2.60163e-23	6.65934e-22
C6_01600W_A		C6_01600W_A	5.4465	-1.7242	0.746313	-2.31029	0.0208722	0.0415219
C4_02200C_A		C4_02200C_A	76.4229	-1.71753	0.384848	-4.46288	8.08644e-06	3.43823e-05
CR_00150C_A	POT1	POT1	4506.04	-1.71553	0.195013	-8.79699	1.40533e-18	2.60849e-17
C1_10310W_A		C1_10310W_A	155.484	-1.71536	0.268485	-6.38903	1.66944e-10	1.41869e-09
C2_04390W_A		C2_04390W_A	123.971	-1.71227	0.289696	-5.91058	3.40903e-09	2.48741e-08
C1_04930C_A		C1_04930C_A	147.747	-1.71189	0.247543	-6.91552	4.66145e-12	4.71192e-11
C1_10810W_A		C1_10810W_A	447.918	-1.70842	0.182773	-9.34723	8.99718e-21	1.95596e-19
CR_06950C_A	ATX1	ATX1	1218.85	-1.70591	0.19776	-8.62618	6.34332e-18	1.11854e-16
C1_05080W_A	GPT1	GPT1	129.309	-1.70456	0.245686	-6.93797	3.97763e-12	4.07258e-11
C2_00960C_A	MXR1	MXR1	1989.04	-1.7022	0.194412	-8.75564	2.02954e-18	3.68101e-17
C6_00850W_A		C6_00850W_A	1798.89	-1.70171	0.169268	-10.0534	8.87778e-24	2.358e-22
C2_05990C_A		C2_05990C_A	210.009	-1.69979	0.226465	-7.50575	6.1076e-14	7.57248e-13
C2_01160W_A		C2_01160W_A	559.58	-1.69818	0.182615	-9.2992	1.41513e-20	3.03487e-19
C1_08580C_A	VCX1	VCX1	672.932	-1.69648	0.188217	-9.01344	1.99696e-19	3.97389e-18
CR_00130C_A		CR_00130C_A	371.886	-1.6947	0.2121	-7.99008	1.34847e-15	1.88548e-14
C2_02980C_A	DLD1	DLD1	537.748	-1.69138	0.202239	-8.36327	6.10026e-17	1.00063e-15
C1_00490C_A	TTR1	TTR1	6070.23	-1.68495	0.183081	-9.20329	3.47141e-20	7.3211e-19
C2_08810C_A	IPP1	IPP1	5393.03	-1.6845	0.182859	-9.212	3.20118e-20	6.77369e-19
C2_07710W_A		C2_07710W_A	9.91347	-1.68252	0.634382	-2.65222	0.00799643	0.0177798
C4_04330C_A		C4_04330C_A	2140.56	-1.67986	0.186997	-8.98335	2.62648e-19	5.14596e-18
CR_08600C_A	PEX19	PEX19	1511.45	-1.67963	0.158826	-10.5753	3.87961e-26	1.23758e-24
C2_00600C_A		C2_00600C_A	1136.6	-1.67946	0.175824	-9.55193	1.27306e-21	2.91747e-20
C4_06140C_A		C4_06140C_A	274.975	-1.67271	0.213414	-7.83785	4.58334e-15	6.15117e-14
CR_00650W_A		CR_00650W_A	18.1624	-1.6724	0.50006	-3.34441	0.00082459	0.00232541
C5_02430W_A	ZCF22	ZCF22	93.9842	-1.6688	0.260559	-6.4047	1.50661e-10	1.28204e-09
C3_04020C_A	ZCF16	ZCF16	278.158	-1.66741	0.206028	-8.09314	5.81452e-16	8.46573e-15
C5_03340W_A		C5_03340W_A	4.47669	-1.66733	0.774954	-2.15152	0.0314356	0.0594615
C2_10460C_A		C2_10460C_A	1767.48	-1.6672	0.157914	-10.5576	4.68367e-26	1.4792e-24
C6_02550W_A		C6_02550W_A	10.3216	-1.6654	0.587111	-2.83661	0.00455958	0.010728
C2_08620W_A		C2_08620W_A	417.617	-1.66518	0.182486	-9.12495	7.17687e-20	1.484e-18
C4_06700W_A		C4_06700W_A	16.4652	-1.66045	0.518774	-3.20072	0.00137084	0.00367799
C3_04240C_A		C3_04240C_A	2.98784	-1.6553	0.796194	-2.07901	0.0376162	0.0695058
C3_02480C_A	CCP1	CCP1	1877.59	-1.64828	0.241085	-6.8369	8.09268e-12	8.05209e-11
C1_06120C_A		C1_06120C_A	42.9471	-1.64827	0.346802	-4.75277	2.00644e-06	9.52644e-06
C2_07080C_A		C2_07080C_A	885.986	-1.64171	0.163098	-10.0658	7.82345e-24	2.08669e-22
C1_05480C_A		C1_05480C_A	100.175	-1.64082	0.271035	-6.05391	1.41369e-09	1.07729e-08
C2_06590C_A	GIT1	GIT1	402.194	-1.62973	0.276402	-5.89622	3.71914e-09	2.69511e-08
C2_01450C_A		C2_01450C_A	132.315	-1.62845	0.255267	-6.3794	1.77789e-10	1.50681e-09
C7_01990C_A		C7_01990C_A	1083.3	-1.62447	0.164846	-9.85449	6.55458e-23	1.6317e-21
CR_00180C_A	CHT1	CHT1	549.479	-1.62441	0.179905	-9.02924	1.72861e-19	3.46158e-18
CR_07220C_A		CR_07220C_A	177.363	-1.62312	0.225628	-7.1938	6.30113e-13	6.92034e-12
C6_00970C_A	HAL21	HAL21	600.704	-1.61645	0.214072	-7.55095	4.3208e-14	5.44215e-13
C2_04450W_A		C2_04450W_A	88.2372	-1.61093	0.368069	-4.37671	1.20484e-05	4.95677e-05
C2_09540W_A		C2_09540W_A	62.2764	-1.61019	0.325122	-4.95258	7.32342e-07	3.7796e-06
C1_11610C_A		C1_11610C_A	977.794	-1.60977	0.188872	-8.52311	1.55322e-17	2.67204e-16
C1_05960W_A	PGA45	PGA45	373.239	-1.60947	0.239728	-6.71372	1.89727e-11	1.78428e-10
C6_04070C_A		C6_04070C_A	79.8732	-1.60627	0.327463	-4.90519	9.33356e-07	4.72861e-06
C2_00800C_A	PGA27	PGA27	130.976	-1.60551	0.267582	-6.00007	1.97237e-09	1.48173e-08
C2_02060C_A	FMO1	FMO1	112.953	-1.59747	0.293023	-5.45169	4.98947e-08	3.12976e-07
C2_08660C_A		C2_08660C_A	401.123	-1.59182	0.192361	-8.27521	1.28235e-16	2.00008e-15
C6_01410C_A	OYE2	OYE2	1176.63	-1.59145	0.152427	-10.4407	1.61576e-25	4.86108e-24
C1_00170W_A	LEU4	LEU4	1781.51	-1.59092	0.203096	-7.83333	4.75103e-15	6.36277e-14
C3_00440W_A		C3_00440W_A	99.7203	-1.58856	0.268875	-5.90819	3.45881e-09	2.52084e-08
C2_04770W_A		C2_04770W_A	26.2826	-1.58562	0.48006	-3.30297	0.000956674	0.00266008
C2_05960C_A		C2_05960C_A	208.797	-1.58415	0.217952	-7.26833	3.63947e-13	4.11293e-12
C3_01460C_A	FOX3	FOX3	1654.74	-1.57887	0.151215	-10.4412	1.60694e-25	4.85755e-24
C4_06750C_A		C4_06750C_A	12.5426	-1.5752	0.564486	-2.79051	0.00526252	0.0121655
CR_09590W_A		CR_09590W_A	533.372	-1.57181	0.192256	-8.1756	2.94386e-16	4.44944e-15
C2_03620W_A	IFK2	IFK2	615.508	-1.56952	0.186246	-8.4271	3.54339e-17	5.91933e-16
C5_04190W_A	MRV2	MRV2	369.129	-1.56917	0.310686	-5.05069	4.40228e-07	2.37431e-06
C1_13500C_A		C1_13500C_A	8.05058	-1.56129	0.64645	-2.41518	0.0157274	0.0323623
C6_03270C_A	AYR2	AYR2	560.405	-1.55958	0.188425	-8.27692	1.26398e-16	1.97629e-15
CR_10350C_A	TRX1	TRX1	6246.15	-1.5579	0.152445	-10.2195	1.62235e-24	4.49725e-23
C3_04000C_A	CTN3	CTN3	368.261	-1.55712	0.225174	-6.91521	4.67184e-12	4.71492e-11
C5_03030W_A		C5_03030W_A	45.7927	-1.55362	0.392881	-3.95442	7.67193e-05	0.000274839
CR_00550W_A		CR_00550W_A	10.9371	-1.54986	0.583825	-2.65466	0.00793876	0.017664
CR_02990C_A	RIB1	RIB1	780.704	-1.54961	0.172257	-8.99592	2.34262e-19	4.63269e-18
CR_01160W_A		CR_01160W_A	66.3346	-1.54678	0.330643	-4.67811	2.89525e-06	1.33181e-05
CR_07110C_A		CR_07110C_A	191.41	-1.54671	0.228972	-6.75505	1.4279e-11	1.37371e-10
C7_00170W_A	VPS70	VPS70	1254.09	-1.54322	0.163375	-9.44586	3.525e-21	7.93501e-20
C5_00810C_A		C5_00810C_A	7.89626	-1.54287	0.6739	-2.28947	0.0220523	0.0435557
C4_02610C_A	SUL2	SUL2	773.266	-1.54281	0.287317	-5.36971	7.88622e-08	4.74969e-07
C6_02130C_A	CTF5	CTF5	59.7974	-1.53759	0.338145	-4.54712	5.43837e-06	2.38912e-05
C2_10450W_A	NCE4	NCE4	430.306	-1.53648	0.18155	-8.46311	2.60349e-17	4.39547e-16
C4_04190C_A		C4_04190C_A	269.03	-1.5356	0.266853	-5.75448	8.69113e-09	6.0165e-08
C3_03220C_A	tK(CUU)1	tK(CUU)1	2.79912	-1.53544	0.795763	-1.92952	0.0536664	0.094005
C6_02890C_A	HPD1	HPD1	395.524	-1.53496	0.177714	-8.63723	5.75925e-18	1.01838e-16
CR_09010C_A		CR_09010C_A	1275.52	-1.53378	0.189313	-8.10182	5.41428e-16	7.91932e-15
C2_10150W_A		C2_10150W_A	237.416	-1.53182	0.284654	-5.38134	7.39315e-08	4.49103e-07
C4_02210W_A		C4_02210W_A	52.0663	-1.53001	0.31535	-4.85177	1.22366e-06	6.0356e-06
C7_02140W_A		C7_02140W_A	112.598	-1.52739	0.261868	-5.83266	5.45498e-09	3.86045e-08
C3_01640C_A		C3_01640C_A	32.4097	-1.52459	0.387797	-3.93141	8.44502e-05	0.000299157
C4_03760W_A		C4_03760W_A	63.8131	-1.52009	0.341305	-4.45376	8.43799e-06	3.56858e-05
C1_08740C_A	SEC24	SEC24	2260.04	-1.51985	0.169235	-8.98071	2.69027e-19	5.25473e-18
C5_01750C_A	MTLA2	MTLA2	13.6316	-1.51894	0.540327	-2.81114	0.0049366	0.0115
CR_03590C_A		CR_03590C_A	47.5192	-1.51716	0.321613	-4.71735	2.38942e-06	1.11776e-05
CR_09570W_A		CR_09570W_A	241.35	-1.51625	0.201306	-7.53207	4.99421e-14	6.24079e-13
C1_00420W_A		C1_00420W_A	1066.47	-1.51388	0.169591	-8.92667	4.39013e-19	8.44502e-18
C4_05780C_A	CFL2	CFL2	61.5578	-1.50639	0.364242	-4.13568	3.53911e-05	0.000133692
C2_06720W_A	GRE2	GRE2	1092.15	-1.50573	0.166676	-9.03389	1.65676e-19	3.32821e-18
C7_00410C_A		C7_00410C_A	238.004	-1.50524	0.245447	-6.13265	8.64288e-10	6.7651e-09
C2_08210C_A	MFA1	MFA1	10.8331	-1.50401	0.615796	-2.44238	0.0145908	0.0303312
C4_05390W_A		C4_05390W_A	245.407	-1.50386	0.200854	-7.48736	7.0275e-14	8.66225e-13
CR_08370W_A	GSH2	GSH2	1207.18	-1.50253	0.160333	-9.37128	7.16571e-21	1.56855e-19
CR_07930C_A		CR_07930C_A	3.50979	-1.50223	0.770313	-1.95016	0.0511573	0.0900572
CR_06870C_A		CR_06870C_A	19.663	-1.4971	0.814915	-1.83712	0.0661916	0.112439
C5_03650C_A		C5_03650C_A	124.675	-1.49581	0.235316	-6.35662	2.06246e-10	1.73641e-09
C2_05440W_A	PEX6	PEX6	310.896	-1.49242	0.237654	-6.27981	3.38982e-10	2.77659e-09
C1_01520C_A	SOD2	SOD2	2815.56	-1.49131	0.144595	-10.3137	6.1091e-25	1.74687e-23
CR_01430W_A	GPI15	GPI15	777.068	-1.49064	0.227196	-6.56106	5.34263e-11	4.77004e-10
CR_10210W_A	PGA12	PGA12	91.7191	-1.48789	0.303088	-4.9091	9.14953e-07	4.65022e-06
CR_08990C_A	SLP3	SLP3	1398.57	-1.48522	0.253542	-5.85787	4.6884e-09	3.3478e-08
CR_07140C_A		CR_07140C_A	113.14	-1.48447	0.304647	-4.87276	1.10052e-06	5.48788e-06
C1_06630W_A		C1_06630W_A	152.308	-1.48052	0.22387	-6.61332	3.75805e-11	3.40801e-10
C6_02880W_A		C6_02880W_A	278.087	-1.47845	0.271755	-5.44038	5.31657e-08	3.31854e-07
CR_08840C_A	NIT2	NIT2	360.645	-1.47781	0.244116	-6.05372	1.41535e-09	1.07729e-08
C1_13890C_A	tA(AGC)7	tA(AGC)7	1.60405	-1.47677	0.792152	-1.86425	0.062286	0.106718
C3_05130C_A	THI4	THI4	159.657	-1.47544	0.222316	-6.63666	3.20865e-11	2.93918e-10
CR_02500W_A		CR_02500W_A	72.4962	-1.47393	0.28091	-5.24699	1.546e-07	8.94343e-07
C1_04800C_A		C1_04800C_A	32.6367	-1.47367	0.444512	-3.31526	0.00091559	0.00255704
C1_03580W_A		C1_03580W_A	10.8838	-1.47231	0.59339	-2.48119	0.0130945	0.0276251
C2_10330C_A		C2_10330C_A	89.638	-1.47135	0.273739	-5.37502	7.65761e-08	4.61638e-07
C5_03040W_A		C5_03040W_A	566.84	-1.4647	0.188205	-7.7825	7.1103e-15	9.44272e-14
C1_02670C_A	MNN43	MNN43	39.3487	-1.4616	0.39248	-3.72401	0.000196082	0.000640952
C2_10180W_A	IFR1	IFR1	794.907	-1.45578	0.267632	-5.43946	5.34415e-08	3.32921e-07
C7_04240C_A		C7_04240C_A	817.941	-1.45486	0.162586	-8.94826	3.61135e-19	6.98928e-18
C7_04250W_A	TPO2	TPO2	146.184	-1.4534	0.222441	-6.53388	6.40884e-11	5.64262e-10
C4_07020C_A		C4_07020C_A	90.6035	-1.45307	0.258016	-5.63172	1.78426e-08	1.18478e-07
C1_01930W_A		C1_01930W_A	4605.64	-1.45137	0.142999	-10.1495	3.33032e-24	8.99612e-23
C7_01150W_A		C7_01150W_A	611.67	-1.4508	0.166982	-8.68835	3.67749e-18	6.53914e-17
C3_07470W_A	EVP1	EVP1	593.545	-1.4503	0.268657	-5.39833	6.72634e-08	4.10936e-07
C4_07040W_A		C4_07040W_A	158.518	-1.44731	0.236069	-6.13086	8.74065e-10	6.83321e-09
CR_07500W_A		CR_07500W_A	1.99898	-1.44553	0.81578	-1.77196	0.0764009	0.126696
C2_02020W_A		C2_02020W_A	494.271	-1.4449	0.207884	-6.95052	3.63954e-12	3.73848e-11
C5_04230W_A	MRV6	MRV6	22.6402	-1.44304	0.436349	-3.30708	0.000942754	0.00262598
C1_07230W_A	PHO15	PHO15	1079.65	-1.44163	0.196847	-7.32359	2.41417e-13	2.81195e-12
CR_08690C_A	ECI1	ECI1	1325.59	-1.44134	0.202327	-7.1238	1.0499e-12	1.13734e-11
C2_04610C_A		C2_04610C_A	13.1208	-1.43385	0.535951	-2.67533	0.00746549	0.016694
C1_05000W_A	RHD1	RHD1	211.387	-1.43284	0.309589	-4.6282	3.68859e-06	1.66183e-05
C2_07580W_A		C2_07580W_A	144.428	-1.42841	0.257137	-5.55504	2.77549e-08	1.79784e-07
C1_05990C_A		C1_05990C_A	524.267	-1.42824	0.189604	-7.53272	4.96931e-14	6.22193e-13
C7_03020C_A	DUG3	DUG3	929.037	-1.42413	0.188389	-7.55951	4.04601e-14	5.10618e-13
CR_07700W_A		CR_07700W_A	202.588	-1.41186	0.246142	-5.73593	9.69783e-09	6.65533e-08
C4_00210W_A		C4_00210W_A	214.373	-1.41165	0.226335	-6.23696	4.46154e-10	3.60329e-09
C1_00410C_A		C1_00410C_A	3460.14	-1.41137	0.173712	-8.12473	4.48363e-16	6.61909e-15
C5_05220W_A	CAG1	CAG1	139.572	-1.41075	0.246888	-5.71415	1.10251e-08	7.50133e-08
C1_11730W_A		C1_11730W_A	219.135	-1.40974	0.22521	-6.2597	3.85723e-10	3.13517e-09
C1_12180C_A		C1_12180C_A	136.654	-1.40838	0.270092	-5.21445	1.84359e-07	1.05624e-06
C4_06360C_A		C4_06360C_A	91.2077	-1.40757	0.283746	-4.96065	7.02559e-07	3.64366e-06
C2_00290W_A		C2_00290W_A	332.474	-1.40417	0.197291	-7.11725	1.10099e-12	1.19065e-11
C2_08170W_A		C2_08170W_A	173.912	-1.40402	0.25193	-5.57305	2.50318e-08	1.63311e-07
CR_04060C_A	DAP1	DAP1	418.959	-1.40212	0.167904	-8.35075	6.78312e-17	1.10126e-15
C7_02650W_A	TEP1	TEP1	222.069	-1.3984	0.217354	-6.43377	1.24476e-10	1.06846e-09
CR_05480W_A		CR_05480W_A	1254.7	-1.39834	0.153962	-9.08234	1.06269e-19	2.16911e-18
C2_06140C_A		C2_06140C_A	81.5324	-1.39815	0.296424	-4.71673	2.3966e-06	1.12029e-05
C4_02220C_A	ZCF25	ZCF25	77.0263	-1.39588	0.287541	-4.85453	1.20675e-06	5.96142e-06
C3_03610W_A	FUR4	FUR4	63.8496	-1.39357	0.307792	-4.52763	5.96493e-06	2.59708e-05
C1_00550W_A	CIS2	CIS2	973.489	-1.39283	0.158436	-8.79116	1.48023e-18	2.73951e-17
C6_02760W_A		C6_02760W_A	9.47492	-1.39132	0.608553	-2.28627	0.0222385	0.0438688
C1_09980C_A		C1_09980C_A	289.879	-1.38947	0.190073	-7.31018	2.66781e-13	3.09038e-12
C6_01810W_A		C6_01810W_A	38.5941	-1.38705	0.397938	-3.48559	0.000491052	0.00146485
C1_07860W_A		C1_07860W_A	34.4399	-1.38619	0.36562	-3.79135	0.000149829	0.000502703
C1_01760W_A	FGR38	FGR38	190.538	-1.3845	0.221588	-6.24807	4.15546e-10	3.36465e-09
CR_03440W_A		CR_03440W_A	23.6249	-1.38218	0.441794	-3.12856	0.00175663	0.00460408
C3_06490W_A		C3_06490W_A	780.492	-1.38064	0.191125	-7.22373	5.05789e-13	5.6329e-12
C1_07180W_A	CCS1	CCS1	2521.46	-1.38044	0.168837	-8.17615	2.93058e-16	4.43994e-15
C7_04120W_A		C7_04120W_A	136.367	-1.37824	0.224267	-6.14554	7.96914e-10	6.26866e-09
C4_05120C_A		C4_05120C_A	3.38329	-1.37801	0.777012	-1.77347	0.0761507	0.126347
C1_09670C_A		C1_09670C_A	351.462	-1.37756	0.20076	-6.86171	6.804e-12	6.79116e-11
C1_02270C_A		C1_02270C_A	888.397	-1.37494	0.208822	-6.58426	4.5716e-11	4.10474e-10
C5_00510W_A		C5_00510W_A	17.9975	-1.37434	0.500899	-2.74375	0.00607421	0.0138602
C1_02690C_A		C1_02690C_A	10.4366	-1.37415	0.596096	-2.30525	0.0211526	0.0419814
CR_09330C_A		CR_09330C_A	914.794	-1.37314	0.184382	-7.44728	9.52851e-14	1.15433e-12
C1_11010C_A		C1_11010C_A	445.416	-1.37059	0.18796	-7.29195	3.05508e-13	3.50699e-12
C1_13790C_A		C1_13790C_A	253.527	-1.36608	0.21797	-6.26729	3.67394e-10	2.9977e-09
C1_10460W_A		C1_10460W_A	560.651	-1.36398	0.170858	-7.9831	1.42706e-15	1.99098e-14
C4_04530C_A	PHR1	PHR1	375.472	-1.35979	0.203985	-6.66613	2.6264e-11	2.41979e-10
C7_03240W_A		C7_03240W_A	426.034	-1.35733	0.187629	-7.23413	4.68532e-13	5.22714e-12
C2_04810W_A	HIS3	HIS3	293.565	-1.35612	0.195576	-6.93396	4.09215e-12	4.16298e-11
C1_12920C_A		C1_12920C_A	525.973	-1.35423	0.184512	-7.33957	2.14283e-13	2.51435e-12
C7_00100W_A	FRP2	FRP2	98.8857	-1.35256	0.244671	-5.52809	3.23729e-08	2.06952e-07
C7_03900W_A		C7_03900W_A	1.95351	-1.35106	0.813987	-1.6598	0.0969546	0.155186
C5_00910C_A	TRX2	TRX2	136.803	-1.35015	0.267569	-5.04601	4.51125e-07	2.43102e-06
C1_12140W_A		C1_12140W_A	924.945	-1.34973	0.163051	-8.27795	1.25312e-16	1.96415e-15
CR_05470C_A		CR_05470C_A	6.06418	-1.34842	0.686904	-1.96304	0.0496411	0.087802
C1_04940C_A		C1_04940C_A	81.5193	-1.34714	0.266618	-5.05269	4.35637e-07	2.35958e-06
C2_06070W_A	FAA2-1	FAA2-1	326.637	-1.34619	0.217035	-6.20266	5.55176e-10	4.42746e-09
CR_07230W_A		CR_07230W_A	284.716	-1.34549	0.241102	-5.58058	2.39718e-08	1.56718e-07
C6_01900C_A	DOG1	DOG1	138.117	-1.34536	0.250152	-5.37818	7.52429e-08	4.54464e-07
CR_07560W_A	RGD3	RGD3	186.463	-1.34291	0.248576	-5.40241	6.57506e-08	4.04442e-07
C1_00500C_A	GLO1	GLO1	1147.39	-1.34284	0.177613	-7.5605	4.01521e-14	5.07741e-13
CR_09890C_A	BET2	BET2	720.817	-1.34252	0.163552	-8.2085	2.23963e-16	3.42582e-15
C2_07140W_A		C2_07140W_A	148.533	-1.34179	0.278556	-4.81696	1.45764e-06	7.09592e-06
C2_08420W_A		C2_08420W_A	198.004	-1.34167	0.204683	-6.55484	5.57009e-11	4.95223e-10
C2_07270W_A		C2_07270W_A	161.253	-1.34012	0.23991	-5.58591	2.32475e-08	1.52296e-07
CR_09790W_A	ALO1	ALO1	2253.99	-1.33337	0.183565	-7.26375	3.76503e-13	4.23766e-12
CR_04870C_A		CR_04870C_A	236.666	-1.33313	0.259337	-5.14054	2.73951e-07	1.53354e-06
C2_03750W_A	YIM1	YIM1	1059.75	-1.33147	0.150981	-8.81878	1.15709e-18	2.16036e-17
C1_12000C_A		C1_12000C_A	61.096	-1.32986	0.306614	-4.33723	1.4429e-05	5.84939e-05
C3_07820W_A		C3_07820W_A	453.389	-1.32927	0.210867	-6.30384	2.90356e-10	2.4031e-09
CR_00380W_A		CR_00380W_A	122.445	-1.32525	0.302816	-4.37641	1.20652e-05	4.96049e-05
C5_02820C_A		C5_02820C_A	1295.12	-1.32432	0.160437	-8.25449	1.5255e-16	2.3677e-15
C1_07610C_A		C1_07610C_A	40.0377	-1.32384	0.367256	-3.60469	0.000312527	0.0009773
C5_00430W_A	MET14	MET14	1087.6	-1.32325	0.187817	-7.04543	1.8489e-12	1.97258e-11
C2_08055W_A	RPR1	RPR1	33.4016	-1.31772	0.365631	-3.60397	0.000313388	0.000979511
C7_02600C_A		C7_02600C_A	1455.89	-1.31643	0.153477	-8.57738	9.70591e-18	1.68803e-16
C7_03190C_A		C7_03190C_A	1.31824	-1.3154	0.779207	-1.68812	0.0913873	0.14769
C1_10370W_A		C1_10370W_A	15.2076	-1.31489	0.517046	-2.54308	0.0109879	0.0236185
C7_02230W_A		C7_02230W_A	7.75447	-1.31188	0.69175	-1.89647	0.0578984	0.100393
CR_04420C_A	RBR2	RBR2	477.275	-1.31071	0.271745	-4.82331	1.41199e-06	6.88954e-06
C1_14020W_A		C1_14020W_A	135.479	-1.31008	0.256196	-5.11358	3.16112e-07	1.74798e-06
C2_07250C_A		C2_07250C_A	184.529	-1.30886	0.210433	-6.21986	4.97608e-10	3.99345e-09
C1_05130W_A		C1_05130W_A	5.72173	-1.30827	0.744322	-1.75767	0.0788036	0.130137
C4_01170C_A	BMT9	BMT9	130.647	-1.30782	0.287822	-4.54387	5.5232e-06	2.42136e-05
CR_10020C_A		CR_10020C_A	204.96	-1.30751	0.271051	-4.82384	1.40818e-06	6.87627e-06
C1_13910C_A	MODF	MODF	382.836	-1.30716	0.207787	-6.29087	3.15692e-10	2.59924e-09
C3_06860C_A		C3_06860C_A	1152.21	-1.30529	0.274978	-4.74688	2.06583e-06	9.78843e-06
C2_09630C_A		C2_09630C_A	128.186	-1.30376	0.241643	-5.39541	6.83678e-08	4.16506e-07
C5_03730W_A		C5_03730W_A	66.8598	-1.30327	0.299195	-4.35591	1.32515e-05	5.40692e-05
C3_01780C_A		C3_01780C_A	103.438	-1.30053	0.26005	-5.00108	5.70094e-07	3.02083e-06
C4_00980C_A	MRV1	MRV1	39.626	-1.30046	0.404233	-3.2171	0.00129492	0.00349793
C5_02830W_A		C5_02830W_A	978.824	-1.30004	0.165832	-7.83948	4.52424e-15	6.08471e-14
C2_00390C_A		C2_00390C_A	1623.05	-1.29913	0.176034	-7.37998	1.58315e-13	1.88199e-12
C1_05740C_A		C1_05740C_A	43.1318	-1.299	0.37682	-3.44727	0.000566277	0.00166346
C2_06190W_A	ILV1	ILV1	734.198	-1.29803	0.16041	-8.09192	5.87296e-16	8.51176e-15
C6_02950C_A		C6_02950C_A	61.0905	-1.29705	0.337046	-3.8483	0.000118939	0.000408122
C2_03250W_A	AVT7	AVT7	720.531	-1.29693	0.166009	-7.8124	5.61094e-15	7.48283e-14
CR_09850C_A	FGR46	FGR46	28.756	-1.29569	0.397376	-3.26063	0.00111166	0.00304174
CR_07680C_A		CR_07680C_A	139.448	-1.29241	0.291123	-4.43938	9.02181e-06	3.79777e-05
C3_07720C_A		C3_07720C_A	5.85265	-1.28717	0.690752	-1.86343	0.0624011	0.106887
C2_01400C_A	ESC4	ESC4	95.9372	-1.28425	0.257263	-4.99198	5.97649e-07	3.15106e-06
C1_02890C_A		C1_02890C_A	447.389	-1.2801	0.171736	-7.45389	9.06242e-14	1.09997e-12
C6_00610C_A		C6_00610C_A	4.22034	-1.27981	0.741001	-1.72714	0.0841422	0.13731
C3_07040C_A	YSA1	YSA1	260.458	-1.27967	0.211991	-6.03644	1.5755e-09	1.19063e-08
C2_00670C_A		C2_00670C_A	5.08906	-1.27728	0.734645	-1.73863	0.0820991	0.134633
C2_00340C_A	ARO8	ARO8	1246.49	-1.27551	0.22169	-5.75356	8.73833e-09	6.04259e-08
C2_09120C_A		C2_09120C_A	36.8077	-1.27496	0.354829	-3.59315	0.000326699	0.00101599
C6_00870C_A	ILV5	ILV5	3331.61	-1.26557	0.211852	-5.97383	2.31751e-09	1.72874e-08
C5_03770C_A		C5_03770C_A	114.928	-1.26392	0.344065	-3.67349	0.000239262	0.0007667
CR_08610W_A		CR_08610W_A	665.104	-1.26133	0.160408	-7.86328	3.74193e-15	5.07094e-14
C1_07840W_A		C1_07840W_A	455.045	-1.25977	0.171785	-7.33341	2.24368e-13	2.62784e-12
CR_07190W_A		CR_07190W_A	76.2045	-1.25974	0.292816	-4.30215	1.69148e-05	6.783e-05
C7_04210C_A		C7_04210C_A	4090.49	-1.25693	0.161574	-7.77929	7.2934e-15	9.66565e-14
CR_01320C_A		CR_01320C_A	549.037	-1.25267	0.181281	-6.9101	4.84311e-12	4.88001e-11
C1_02510W_A		C1_02510W_A	272.999	-1.25221	0.206219	-6.07224	1.26139e-09	9.70583e-09
C6_04400W_A		C6_04400W_A	266.95	-1.24993	0.206798	-6.0442	1.50152e-09	1.13607e-08
C1_07480C_A		C1_07480C_A	61.8246	-1.24929	0.324459	-3.85037	0.000117939	0.000405566
C7_03150W_A		C7_03150W_A	266.782	-1.24744	0.231047	-5.39906	6.69908e-08	4.1048e-07
C3_06590W_A	LYS9	LYS9	1675.39	-1.24479	0.180388	-6.90064	5.177e-12	5.20817e-11
CR_04460C_A		CR_04460C_A	112.319	-1.24212	0.248514	-4.99818	5.78742e-07	3.05917e-06
C4_02910W_A		C4_02910W_A	1.21721	-1.24051	0.773197	-1.60439	0.108629	0.170644
C2_08750W_A		C2_08750W_A	47.9278	-1.23828	0.342067	-3.61998	0.000294626	0.000926343
C7_02810W_A	PRX1	PRX1	706.655	-1.23647	0.269246	-4.59235	4.38281e-06	1.95455e-05
C1_05710C_A	UGA4	UGA4	74.1948	-1.23589	0.364132	-3.39407	0.000688622	0.00197733
C2_02370C_A	HOM2	HOM2	1938.09	-1.23586	0.183029	-6.75227	1.45554e-11	1.39784e-10
CR_04070W_A	NAT5	NAT5	440.303	-1.23556	0.191255	-6.46026	1.04521e-10	9.07661e-10
C4_03520C_A	RBT1	RBT1	109.262	-1.23321	0.272056	-4.53293	5.81723e-06	2.53625e-05
C6_04210C_A	ATM1	ATM1	413.658	-1.23247	0.205911	-5.98546	2.15781e-09	1.6134e-08
CR_04960C_A	CRG1	CRG1	245.844	-1.23193	0.214664	-5.73889	9.52995e-09	6.5472e-08
C3_07810C_A	SEC61	SEC61	2603.82	-1.23073	0.220672	-5.5772	2.44417e-08	1.59625e-07
C5_04260W_A		C5_04260W_A	114.159	-1.23032	0.254708	-4.83032	1.36315e-06	6.66663e-06
C3_01540W_A		C3_01540W_A	588.195	-1.22534	0.213228	-5.74662	9.10441e-09	6.28888e-08
C1_05880W_A	PRN4	PRN4	1698.28	-1.22269	0.144446	-8.4647	2.56805e-17	4.34719e-16
C2_00590W_A		C2_00590W_A	182.405	-1.22233	0.238185	-5.13186	2.86895e-07	1.60318e-06
C4_04230W_A		C4_04230W_A	268.061	-1.22231	0.196833	-6.20988	5.30258e-10	4.24473e-09
C4_01200C_A	AAT22	AAT22	503.518	-1.22134	0.182168	-6.70446	2.02156e-11	1.89555e-10
C2_02990C_A	HYU1	HYU1	855.044	-1.216	0.179827	-6.76206	1.36045e-11	1.31849e-10
CR_03130W_A		CR_03130W_A	374.198	-1.21582	0.172627	-7.04304	1.88095e-12	2.0034e-11
C5_01460W_A	YBL053	YBL053	196.506	-1.21449	0.209785	-5.78924	7.0705e-09	4.94312e-08
C4_01000C_A	PGA57	PGA57	125.415	-1.21386	0.29833	-4.06886	4.72445e-05	0.00017518
CR_08270W_A		CR_08270W_A	11.8619	-1.21148	0.55635	-2.17755	0.0294398	0.0560733
C2_04110W_A		C2_04110W_A	71.3969	-1.20996	0.32387	-3.73593	0.000187021	0.000614369
C4_02180C_A	ZCF26	ZCF26	187.958	-1.20861	0.262878	-4.59761	4.27359e-06	1.90913e-05
C1_06950C_A	tP(AGG)1	tP(AGG)1	1.03042	-1.20795	0.781022	-1.54663	0.121953	0.188039
C2_01120W_A	KAR2	KAR2	3882.47	-1.20663	0.167291	-7.21276	5.48279e-13	6.07413e-12
CR_02910W_A		CR_02910W_A	681.309	-1.20458	0.161028	-7.48058	7.39931e-14	9.06773e-13
C2_09130C_A	IFF6	IFF6	286.731	-1.20426	0.218494	-5.51163	3.55516e-08	2.25907e-07
C1_11950W_A		C1_11950W_A	216.271	-1.20369	0.245905	-4.89495	9.83304e-07	4.9658e-06
C7_03580C_A		C7_03580C_A	667.16	-1.20201	0.174244	-6.89844	5.25759e-12	5.28088e-11
C3_03560W_A		C3_03560W_A	496.254	-1.20157	0.170057	-7.06568	1.59829e-12	1.71095e-11
C3_03710W_A	CCC1	CCC1	768.3	-1.20154	0.203613	-5.90109	3.61098e-09	2.62572e-08
C4_05840W_A	FRE3	FRE3	314.97	-1.20008	0.179746	-6.67655	2.44641e-11	2.27044e-10
CR_08520C_A		CR_08520C_A	232.508	-1.19894	0.218421	-5.48912	4.0395e-08	2.55916e-07
C1_14250C_A		C1_14250C_A	552.122	-1.19619	0.168245	-7.1098	1.16212e-12	1.25249e-11
C1_05760C_A	PGA26	PGA26	11.1389	-1.19531	0.661991	-1.80563	0.0709763	0.119416
C1_06670W_A		C1_06670W_A	373.942	-1.19474	0.188729	-6.33046	2.44426e-10	2.04775e-09
C2_10130W_A		C2_10130W_A	117.357	-1.19408	0.261209	-4.57137	4.84555e-06	2.14651e-05
C7_03410C_A		C7_03410C_A	113.991	-1.19193	0.27144	-4.39113	1.12763e-05	4.65723e-05
C2_00260C_A	MUQ1	MUQ1	812.491	-1.19171	0.153477	-7.76473	8.18222e-15	1.07985e-13
C1_08060W_A	OFR1	OFR1	993.863	-1.18909	0.152091	-7.81828	5.35479e-15	7.15626e-14
C1_10820C_A		C1_10820C_A	589.51	-1.18842	0.165107	-7.19792	6.11364e-13	6.73774e-12
C4_05130C_A	ALD6	ALD6	2110.38	-1.18824	0.167097	-7.11109	1.1513e-12	1.24294e-11
C4_01950W_A		C4_01950W_A	835.646	-1.18721	0.160897	-7.37867	1.59876e-13	1.897e-12
C3_07120W_A		C3_07120W_A	164.698	-1.18285	0.270532	-4.37231	1.22937e-05	5.04464e-05
CR_00990W_A		CR_00990W_A	630.232	-1.18258	0.175952	-6.72104	1.80433e-11	1.70445e-10
C2_10000C_A		C2_10000C_A	38.2381	-1.18241	0.353346	-3.34631	0.000818951	0.00231053
C5_04070C_A	CKS1	CKS1	316.507	-1.18215	0.231406	-5.10857	3.24601e-07	1.78713e-06
C3_05660C_A		C3_05660C_A	72.3254	-1.18188	0.388077	-3.04547	0.00232315	0.0059084
C4_00850C_A		C4_00850C_A	93.6625	-1.18131	0.28062	-4.20963	2.55794e-05	9.96184e-05
C5_02240W_A	PTH2	PTH2	90.0603	-1.17937	0.281649	-4.18738	2.82191e-05	0.000108897
C1_11890W_A		C1_11890W_A	757.373	-1.17743	0.157644	-7.46889	8.08721e-14	9.89164e-13
C3_03590W_A		C3_03590W_A	770.224	-1.1768	0.16379	-7.18483	6.7289e-13	7.35199e-12
C2_04070C_A		C2_04070C_A	2.12825	-1.1726	0.814985	-1.4388	0.150208	0.224199
C2_09250W_A		C2_09250W_A	291.261	-1.17251	0.208607	-5.62065	1.90241e-08	1.26059e-07
C1_11920W_A		C1_11920W_A	493.7	-1.16902	0.179988	-6.49499	8.30392e-11	7.2309e-10
C4_05380C_A		C4_05380C_A	265.275	-1.16427	0.202309	-5.75489	8.66978e-09	6.00827e-08
C1_10570C_A		C1_10570C_A	41.6992	-1.16309	0.407163	-2.85658	0.00428232	0.0101282
C4_01390W_A	HAP3	HAP3	192.777	-1.16283	0.26131	-4.45001	8.58673e-06	3.62424e-05
C5_00740W_A	CTF8	CTF8	41.0272	-1.16277	0.359204	-3.23707	0.00120765	0.0032823
C1_13980C_A	DUR7	DUR7	710.625	-1.16195	0.171527	-6.77414	1.25146e-11	1.22407e-10
C1_13850C_A	DAL7	DAL7	132.967	-1.16112	0.23855	-4.86739	1.13081e-06	5.62567e-06
C4_03870C_A		C4_03870C_A	18.5704	-1.16061	0.481452	-2.41064	0.0159244	0.0327252
C1_13760W_A	AGM1	AGM1	552.885	-1.15892	0.252644	-4.58717	4.493e-06	2.00011e-05
C2_09810C_A		C2_09810C_A	259.453	-1.15821	0.229018	-5.05727	4.25309e-07	2.30757e-06
CR_02820W_A	PGM2	PGM2	962.43	-1.15777	0.208733	-5.54664	2.91203e-08	1.87862e-07
C7_02210W_A		C7_02210W_A	38.9452	-1.15771	0.383936	-3.01536	0.00256673	0.0064376
C4_06640C_A		C4_06640C_A	9.7089	-1.1573	0.578275	-2.00129	0.0453608	0.0812043
C2_05060C_A		C2_05060C_A	470.949	-1.15628	0.188143	-6.14576	7.95826e-10	6.26787e-09
C4_02560C_A	UME7	UME7	13.5714	-1.1549	0.52919	-2.18239	0.0290806	0.0554698
C1_13630W_A	CYB2	CYB2	834.24	-1.1536	0.215621	-5.35016	8.78758e-08	5.2626e-07
C4_05200C_A		C4_05200C_A	40.3463	-1.15323	0.349359	-3.301	0.000963425	0.00267768
C5_01530C_A		C5_01530C_A	185.347	-1.15204	0.218907	-5.2627	1.41953e-07	8.27473e-07
C7_00240W_A		C7_00240W_A	354.033	-1.15144	0.217831	-5.28595	1.25057e-07	7.35057e-07
C2_06990W_A		C2_06990W_A	89.6943	-1.15143	0.312768	-3.68143	0.000231925	0.000745827
C1_07830C_A	ECO1	ECO1	116.628	-1.15119	0.246281	-4.67429	2.94972e-06	1.35589e-05
CR_09070C_A		CR_09070C_A	417.977	-1.15029	0.192849	-5.96473	2.45046e-09	1.82149e-08
C1_09150W_A	AOX2	AOX2	551.715	-1.14641	0.659451	-1.73843	0.0821358	0.134644
C4_03050C_A		C4_03050C_A	2601.56	-1.14598	0.153175	-7.48148	7.3491e-14	9.02361e-13
C5_02710W_A	TRR1	TRR1	1927.92	-1.14503	0.149143	-7.67734	1.62421e-14	2.09989e-13
C2_09470C_A	PMS1	PMS1	88.8071	-1.14372	0.292939	-3.90429	9.45025e-05	0.000330707
CR_00210W_A	ALK2	ALK2	873.649	-1.14273	0.222369	-5.13887	2.76394e-07	1.54586e-06
CR_05190W_A		CR_05190W_A	2.72172	-1.14259	0.78949	-1.44725	0.147827	0.221323
C6_02660C_A		C6_02660C_A	188.799	-1.1425	0.260744	-4.3817	1.17756e-05	4.85085e-05
C3_00200C_A	ETR1	ETR1	1115.91	-1.14179	0.168956	-6.75794	1.39968e-11	1.35445e-10
C6_03930W_A	OPT8	OPT8	974.958	-1.14005	0.198999	-5.72891	1.01076e-08	6.90665e-08
C5_00460C_A	FET33	FET33	982.473	-1.13956	0.156532	-7.28008	3.33616e-13	3.80215e-12
C3_07240W_A		C3_07240W_A	127.645	-1.13829	0.262815	-4.33114	1.48338e-05	5.99776e-05
CR_01560W_A		CR_01560W_A	94.5786	-1.13731	0.258783	-4.39484	1.10855e-05	4.59339e-05
C4_04010W_A		C4_04010W_A	329.03	-1.13705	0.187106	-6.07704	1.22423e-09	9.45424e-09
C3_03170W_A	SEC13	SEC13	1140.58	-1.1367	0.17389	-6.5369	6.28061e-11	5.5374e-10
C7_03250C_A	PDI1	PDI1	2540.97	-1.13589	0.155144	-7.32152	2.45185e-13	2.8454e-12
C1_10500W_A		C1_10500W_A	231.898	-1.13471	0.21091	-5.38006	7.44596e-08	4.50883e-07
C6_01490C_A		C6_01490C_A	67.1136	-1.13389	0.348093	-3.25742	0.00112429	0.0030723
C1_00540C_A		C1_00540C_A	1165.99	-1.13217	0.16325	-6.93519	4.05668e-12	4.14017e-11
C5_03140C_A		C5_03140C_A	542.029	-1.13182	0.191921	-5.89732	3.69453e-09	2.68033e-08
C7_02630W_A		C7_02630W_A	555.691	-1.13047	0.179671	-6.29191	3.13588e-10	2.58527e-09
CR_02230W_A		CR_02230W_A	7.44482	-1.12934	0.684906	-1.64889	0.0991701	0.157936
C2_08880W_A	BUD20	BUD20	17.2067	-1.12781	0.51674	-2.18255	0.0290693	0.0554649
C3_07080W_A	RRD1	RRD1	488.855	-1.12646	0.184439	-6.1075	1.01204e-09	7.8442e-09
C3_00920W_A	ATO1	ATO1	49.8962	-1.12172	0.382447	-2.93301	0.00335691	0.00816775
C5_02800C_A		C5_02800C_A	50.8772	-1.1217	0.335595	-3.34241	0.000830534	0.00234113
CR_09340W_A		CR_09340W_A	850.596	-1.11988	0.166381	-6.73079	1.68739e-11	1.59636e-10
C2_05550W_A		C2_05550W_A	293.235	-1.11939	0.207345	-5.39869	6.71292e-08	4.10536e-07
C3_00900C_A	AYR1	AYR1	362.362	-1.11935	0.194491	-5.75529	8.64933e-09	6.00065e-08
C1_09760C_A	SHY1	SHY1	790.108	-1.11903	0.166652	-6.71477	1.88369e-11	1.77677e-10
C2_05890C_A	IDP1	IDP1	857.03	-1.11657	0.194856	-5.73022	1.00303e-08	6.86126e-08
C1_02470W_A		C1_02470W_A	210.836	-1.11602	0.201841	-5.5292	3.21696e-08	2.0586e-07
C2_05370C_A	RXT3	RXT3	422.381	-1.11514	0.191034	-5.83741	5.30182e-09	3.76465e-08
C4_02600C_A		C4_02600C_A	79.2268	-1.11406	0.290175	-3.83927	0.000123402	0.000422099
C1_10240C_A		C1_10240C_A	106.079	-1.11324	0.28221	-3.94473	7.98904e-05	0.000285233
C1_12700W_A		C1_12700W_A	111.56	-1.11157	0.259641	-4.28119	1.85897e-05	7.37835e-05
C6_02140W_A		C6_02140W_A	282.507	-1.11006	0.200584	-5.53412	3.12803e-08	2.00573e-07
C1_06680W_A	VPS34	VPS34	328.637	-1.10983	0.191307	-5.80131	6.57969e-09	4.62034e-08
C6_02030C_A		C6_02030C_A	522.834	-1.10975	0.206283	-5.37973	7.45961e-08	4.50987e-07
C3_02340W_A		C3_02340W_A	36.423	-1.10974	0.366916	-3.02451	0.00249039	0.00628339
C2_04440W_A		C2_04440W_A	9.6341	-1.10914	0.614505	-1.80493	0.0710857	0.119505
C5_02220C_A		C5_02220C_A	368.022	-1.10762	0.181102	-6.11603	9.59371e-10	7.4725e-09
C3_01110C_A	MNE1	MNE1	132.128	-1.1031	0.241333	-4.57085	4.85745e-06	2.15029e-05
C2_03530W_A		C2_03530W_A	477.338	-1.10202	0.202881	-5.43184	5.57746e-08	3.46435e-07
C3_04800C_A		C3_04800C_A	697.825	-1.10163	0.191832	-5.74266	9.31998e-09	6.40988e-08
C3_01360C_A	IRO1	IRO1	611.058	-1.10112	0.210831	-5.22275	1.76289e-07	1.01366e-06
C2_03660W_A	tE(CUC)1	tE(CUC)1	1.04525	-1.10098	0.761646	-1.44553	0.148308	0.221938
C3_02090C_A		C3_02090C_A	648.625	-1.09888	0.167957	-6.54264	6.0441e-11	5.35118e-10
C3_01210C_A		C3_01210C_A	451.361	-1.09883	0.198199	-5.54409	2.95482e-08	1.90236e-07
C2_05190W_A	CDC21	CDC21	222.221	-1.09487	0.238309	-4.59434	4.34122e-06	1.93798e-05
C5_01380W_A	CFL5	CFL5	216.154	-1.09419	0.331553	-3.3002	0.000966146	0.00268289
C4_06670W_A		C4_06670W_A	153.28	-1.09382	0.253612	-4.31296	1.61087e-05	6.48022e-05
C5_03720C_A		C5_03720C_A	8.00186	-1.09374	0.734096	-1.48991	0.136247	0.206469
C4_06300C_A	PGA42	PGA42	24.9731	-1.09327	0.405696	-2.6948	0.00704299	0.0158262
C7_02320W_A	SEC1	SEC1	705.687	-1.09176	0.174451	-6.25826	3.89295e-10	3.16016e-09
C7_03360W_A	CPY1	CPY1	2929.26	-1.08793	0.165004	-6.59334	4.30042e-11	3.88322e-10
C1_08490W_A		C1_08490W_A	396.424	-1.08618	0.189063	-5.74508	9.18764e-09	6.33259e-08
C6_03620C_A		C6_03620C_A	467.186	-1.08532	0.187152	-5.79911	6.6668e-09	4.67633e-08
C2_09620W_A		C2_09620W_A	590.763	-1.08405	0.164632	-6.58466	4.55914e-11	4.09935e-10
CR_05430W_A	CSP1	CSP1	13.6382	-1.0832	0.555127	-1.95126	0.051026	0.0898705
C1_02010C_A	ZCF24	ZCF24	262.223	-1.08179	0.202628	-5.3388	9.35634e-08	5.5694e-07
C6_00580W_A		C6_00580W_A	1.46285	-1.0811	0.813075	-1.32965	0.183635	0.265478
C1_10630C_A		C1_10630C_A	162.278	-1.07983	0.254982	-4.23495	2.28605e-05	8.96346e-05
C4_06610C_A	SDH12	SDH12	2284.01	-1.07741	0.185334	-5.81336	6.12295e-09	4.30914e-08
C4_06620C_A		C4_06620C_A	219.799	-1.07617	0.217423	-4.94967	7.43389e-07	3.8335e-06
C2_03290W_A		C2_03290W_A	419.558	-1.07608	0.204892	-5.25192	1.50518e-07	8.73391e-07
C3_02530W_A	YSY6	YSY6	271.079	-1.07485	0.221309	-4.85678	1.19312e-06	5.89869e-06
C4_06520W_A		C4_06520W_A	2.54471	-1.07283	0.799871	-1.34126	0.179837	0.260819
C2_03320W_A	CHK1	CHK1	709.428	-1.07185	0.166736	-6.42844	1.28921e-10	1.10295e-09
C1_06720C_A		C1_06720C_A	192.097	-1.06826	0.239638	-4.45779	8.28095e-06	3.51387e-05
C2_04970W_A	ABP2	ABP2	82.3938	-1.06763	0.333066	-3.20547	0.00134842	0.00362089
C1_13860C_A	GND1	GND1	14084	-1.06747	0.16971	-6.28994	3.17581e-10	2.6114e-09
C2_00630C_A		C2_00630C_A	123.631	-1.06741	0.246898	-4.32329	1.53721e-05	6.19174e-05
C1_08340C_A		C1_08340C_A	240.177	-1.06677	0.228509	-4.66838	3.03579e-06	1.39142e-05
C2_05950C_A	TES15	TES15	272.343	-1.06629	0.193072	-5.52277	3.33693e-08	2.12893e-07
C5_04870W_A		C5_04870W_A	232.526	-1.06583	0.198111	-5.37995	7.45079e-08	4.50883e-07
C4_00250W_A		C4_00250W_A	479.508	-1.06389	0.189182	-5.6236	1.87021e-08	1.24056e-07
CR_06350C_A		CR_06350C_A	4.1952	-1.06384	0.731898	-1.45353	0.146076	0.219163
C2_10200W_A		C2_10200W_A	205.173	-1.06335	0.212819	-4.9965	5.83788e-07	3.0831e-06
CR_05180C_A	SDH2	SDH2	860.494	-1.06229	0.199343	-5.32893	9.87906e-08	5.85549e-07
C3_03790W_A	MEU1	MEU1	921.64	-1.06175	0.204738	-5.18589	2.1499e-07	1.2218e-06
CR_08750C_A	tG(GCC)6	tG(GCC)6	0.873123	-1.06143	0.768476	-1.38121	0.167214	0.244862
CR_04430W_A		CR_04430W_A	1.55587	-1.06135	0.808287	-1.31309	0.189153	0.271846
CR_01670W_A		CR_01670W_A	316.767	-1.06124	0.191487	-5.54209	2.98878e-08	1.92032e-07
C2_01950C_A	AMN1	AMN1	238.61	-1.05934	0.198714	-5.33096	9.76939e-08	5.7959e-07
C4_06130W_A		C4_06130W_A	787.733	-1.05861	0.165923	-6.38015	1.76913e-10	1.5014e-09
C2_02780C_A	BUB2	BUB2	80.1495	-1.05793	0.291002	-3.63547	0.00027748	0.000878962
C1_14320C_A		C1_14320C_A	449.029	-1.05578	0.217068	-4.86383	1.15134e-06	5.71889e-06
C2_06170C_A	ECM17	ECM17	4626.13	-1.05552	0.240106	-4.39605	1.10241e-05	4.57392e-05
C4_00950C_A		C4_00950C_A	319.012	-1.05413	0.200729	-5.25149	1.50876e-07	8.7387e-07
C1_08410C_A	SAM4	SAM4	714.979	-1.05185	0.208549	-5.04367	4.56683e-07	2.45472e-06
C3_05440C_A		C3_05440C_A	199.649	-1.04967	0.203417	-5.1602	2.46692e-07	1.392e-06
C2_10170C_A		C2_10170C_A	754.624	-1.04841	0.205074	-5.11234	3.18193e-07	1.75796e-06
C1_12030W_A	SER33	SER33	3278.49	-1.04398	0.188356	-5.54257	2.98058e-08	1.91699e-07
C2_05010W_A	tT(AGU)4	tT(AGU)4	0.960188	-1.04089	0.755235	-1.37823	0.168131	0.245741
C1_03270W_A		C1_03270W_A	569.648	-1.03983	0.20718	-5.01895	5.1955e-07	2.76919e-06
CR_06690C_A		CR_06690C_A	910.611	-1.03935	0.171482	-6.06098	1.35292e-09	1.03474e-08
C2_02890W_A	SCT2	SCT2	662.627	-1.0385	0.177807	-5.84061	5.2009e-09	3.69712e-08
C2_10350C_A	ACS1	ACS1	847.531	-1.03685	0.212178	-4.88673	1.02527e-06	5.15312e-06
C4_01990W_A		C4_01990W_A	145.674	-1.036	0.216361	-4.78831	1.68188e-06	8.10672e-06
C2_05510C_A		C2_05510C_A	211.526	-1.03562	0.205303	-5.04435	4.55068e-07	2.45019e-06
C3_07180C_A	BMT1	BMT1	263.742	-1.03527	0.217569	-4.75836	1.95174e-06	9.2876e-06
C2_07980W_A		C2_07980W_A	105.583	-1.03522	0.241606	-4.28473	1.82962e-05	7.28635e-05
C3_01280W_A		C3_01280W_A	559.744	-1.03428	0.175716	-5.8861	3.95425e-09	2.84921e-08
CR_03810W_A	PRP13	PRP13	90.3984	-1.03427	0.282735	-3.65808	0.00025411	0.000808972
CR_05040W_A		CR_05040W_A	163.75	-1.03247	0.244008	-4.23128	2.32362e-05	9.09952e-05
C3_01680C_A		C3_01680C_A	259.264	-1.03156	0.22937	-4.49737	6.87992e-06	2.971e-05
CR_10290C_A		CR_10290C_A	513.322	-1.02846	0.195716	-5.25484	1.48154e-07	8.61246e-07
C2_07850C_A	tM(CAU)2	tM(CAU)2	0.83081	-1.02845	0.765169	-1.34408	0.178921	0.25961
C6_02020C_A		C6_02020C_A	789.743	-1.02717	0.211445	-4.85788	1.18651e-06	5.87519e-06
C1_01810C_A	UGA2	UGA2	1129.93	-1.0268	0.162697	-6.3111	2.77056e-10	2.29902e-09
C1_11620W_A		C1_11620W_A	190.638	-1.02632	0.231928	-4.42517	9.63666e-06	4.03463e-05
C2_08790W_A	JEM1	JEM1	296.131	-1.02576	0.181255	-5.65924	1.52048e-08	1.01922e-07
C6_03560W_A	POX1	POX1	743.417	-1.02573	0.157363	-6.51826	7.11266e-11	6.21917e-10
C1_13410W_A	COX19	COX19	225.966	-1.02521	0.209691	-4.88917	1.01264e-06	5.10177e-06
C2_06710W_A		C2_06710W_A	361.625	-1.02479	0.173967	-5.8907	3.84564e-09	2.77726e-08
C1_01630W_A		C1_01630W_A	898.718	-1.02471	0.470439	-2.17819	0.0293919	0.0560132
C2_09750W_A	LEU42	LEU42	1262.89	-1.02466	0.177145	-5.78434	7.27966e-09	5.08375e-08
C1_05400C_A		C1_05400C_A	107.892	-1.02088	0.273802	-3.72852	0.00019261	0.000630577
C4_06190C_A	MPH1	MPH1	99.9846	-1.01991	0.270218	-3.77439	0.000160402	0.000535348
C2_00750W_A		C2_00750W_A	342.933	-1.01951	0.238063	-4.28251	1.848e-05	7.34571e-05
C6_03000C_A		C6_03000C_A	119.085	-1.01939	0.232682	-4.38103	1.18119e-05	4.86263e-05
C2_01760C_A		C2_01760C_A	98.6191	-1.0189	0.246372	-4.1356	3.54027e-05	0.000133692
C2_09790W_A	COE1	COE1	167.497	-1.01637	0.223728	-4.54287	5.54926e-06	2.42943e-05
C6_01500C_A	TRY5	TRY5	47.4218	-1.01627	0.361343	-2.81249	0.00491597	0.0114561
C2_05860C_A		C2_05860C_A	206.247	-1.01596	0.24048	-4.22471	2.39245e-05	9.34603e-05
CR_00880W_A		CR_00880W_A	342.041	-1.01458	0.216013	-4.69685	2.64201e-06	1.22688e-05
C2_10230W_A		C2_10230W_A	1151.82	-1.01425	0.188482	-5.38117	7.40016e-08	4.49103e-07
CR_03010C_A	ERV1	ERV1	383.632	-1.01425	0.183815	-5.51776	3.43347e-08	2.18613e-07
C3_02060W_A		C3_02060W_A	306.819	-1.01412	0.308081	-3.29174	0.000995691	0.0027577
C7_00300W_A		C7_00300W_A	805.151	-1.0137	0.165281	-6.13317	8.61439e-10	6.75113e-09
C3_03630W_A	ECM18	ECM18	69.6709	-1.01095	0.294025	-3.43831	0.000585349	0.00171314
C5_04060C_A	MEC1	MEC1	331.572	-1.00993	0.198998	-5.07505	3.87403e-07	2.11093e-06
C4_01900C_A	MDH1-1	MDH1-1	5516.78	-1.00945	0.213641	-4.72499	2.30126e-06	1.0797e-05
C1_12020W_A		C1_12020W_A	9.32029	-1.00917	0.608106	-1.65953	0.0970096	0.155235
C3_03160C_A		C3_03160C_A	190.415	-1.00897	0.202804	-4.9751	6.52152e-07	3.4101e-06
C2_01150W_A	PEX12	PEX12	182.472	-1.00882	0.234758	-4.29727	1.72914e-05	6.92967e-05
C5_03080C_A		C5_03080C_A	374.915	-1.00486	0.17559	-5.72274	1.0482e-08	7.14714e-08
C1_08800W_A		C1_08800W_A	446.03	-1.00283	0.182091	-5.5073	3.64376e-08	2.31306e-07
CR_01810C_A		CR_01810C_A	308.161	-1.00251	0.197275	-5.08181	3.73857e-07	2.04238e-06
C2_02190C_A		C2_02190C_A	55.4875	-0.999657	0.303902	-3.28941	0.00100398	0.00277825
CR_04730W_A		CR_04730W_A	1732.07	-0.997451	0.186648	-5.34401	9.09108e-08	5.42899e-07
C7_01310C_A		C7_01310C_A	1.43773	-0.995803	0.797572	-1.24854	0.211832	0.299024
C2_09960W_A		C2_09960W_A	134.491	-0.9955	0.245945	-4.04766	5.17325e-05	0.000190155
CR_02440W_A		CR_02440W_A	44.4541	-0.994002	0.360715	-2.75564	0.00585766	0.013395
C3_03230C_A		C3_03230C_A	1262.07	-0.993791	0.168017	-5.91484	3.32193e-09	2.43225e-08
CR_08630W_A	CDC23	CDC23	305.781	-0.991123	0.192291	-5.15427	2.54617e-07	1.4291e-06
C6_04580W_A	HXK1	HXK1	527.817	-0.989755	0.188206	-5.25889	1.4493e-07	8.43278e-07
C4_06880C_A	SEM1	SEM1	1343.27	-0.987883	0.213285	-4.63175	3.62586e-06	1.63705e-05
C4_02940W_A	ABP1	ABP1	1551.78	-0.986074	0.173973	-5.66797	1.44498e-08	9.69637e-08
C3_04460W_A		C3_04460W_A	457.94	-0.985774	0.198005	-4.97854	6.40663e-07	3.35832e-06
CR_07270C_A	HGT16	HGT16	187.192	-0.985678	0.225544	-4.37022	1.24123e-05	5.08672e-05
C1_12880C_A		C1_12880C_A	108.911	-0.985241	0.289828	-3.3994	0.000675328	0.00194333
C5_03490C_A		C5_03490C_A	690.338	-0.985232	0.208363	-4.72843	2.26262e-06	1.06472e-05
C2_05310C_A		C2_05310C_A	3.74014	-0.984803	0.756795	-1.30128	0.193162	0.276793
CR_02480W_A		CR_02480W_A	0.930968	-0.984029	0.745083	-1.3207	0.186602	0.26871
CR_04670C_A		CR_04670C_A	4.28353	-0.982526	0.742684	-1.32294	0.185855	0.268017
C4_00840W_A		C4_00840W_A	728.221	-0.980211	0.161782	-6.05885	1.37101e-09	1.04606e-08
C3_00770C_A	SCL1	SCL1	1193.96	-0.979844	0.171704	-5.70658	1.15269e-08	7.82597e-08
C7_00420C_A		C7_00420C_A	219.831	-0.979356	0.264774	-3.69883	0.000216592	0.000700778
C1_09770W_A		C1_09770W_A	360.087	-0.978937	0.226292	-4.32599	1.5185e-05	6.12808e-05
C3_06570C_A	OPI3	OPI3	528.943	-0.978576	0.237939	-4.11271	3.91045e-05	0.000146624
C5_04450C_A		C5_04450C_A	1.97497	-0.976834	0.815889	-1.19726	0.231204	0.321086
C4_06970C_A	ZRT101	ZRT101	1664.83	-0.976111	0.458016	-2.13117	0.033075	0.0623027
C3_03020W_A		C3_03020W_A	655.55	-0.973448	0.194413	-5.00712	5.52508e-07	2.93254e-06
C1_04220C_A		C1_04220C_A	362.826	-0.973421	0.2029	-4.79754	1.60629e-06	7.76596e-06
C2_01890W_A	CTF1	CTF1	490.892	-0.973414	0.16713	-5.82431	5.73488e-09	4.0495e-08
CR_01250C_A		CR_01250C_A	2.29076	-0.973114	0.810014	-1.20135	0.229614	0.319226
C5_01920C_A		C5_01920C_A	423.223	-0.972972	0.212472	-4.5793	4.66544e-06	2.07106e-05
C4_01030W_A		C4_01030W_A	2.49254	-0.97273	0.815604	-1.19265	0.233007	0.323165
C3_05190C_A	MCA1	MCA1	1675.81	-0.972564	0.13835	-7.02976	2.06886e-12	2.18521e-11
CR_08670C_A		CR_08670C_A	335.776	-0.971796	0.19075	-5.09461	3.49462e-07	1.91405e-06
C1_12100C_A	PXA2	PXA2	485.422	-0.967248	0.236424	-4.09116	4.29223e-05	0.000159995
C1_12730W_A	RVS162	RVS162	222.984	-0.966643	0.215302	-4.48971	7.13211e-06	3.07363e-05
C1_05860W_A	PRN2	PRN2	769.464	-0.966116	0.157808	-6.1221	9.23524e-10	7.20213e-09
C3_05760W_A		C3_05760W_A	455.691	-0.965656	0.1804	-5.35286	8.65729e-08	5.18947e-07
C1_08650C_A	FAD1	FAD1	231.14	-0.965323	0.216044	-4.46817	7.88924e-06	3.36565e-05
C5_02390C_A		C5_02390C_A	168.25	-0.965261	0.233314	-4.13718	3.51608e-05	0.000132937
CR_05790C_A	ACO2	ACO2	537.517	-0.965206	0.183967	-5.24662	1.54918e-07	8.94833e-07
C1_08010W_A	DPM1	DPM1	1033.12	-0.964497	0.210415	-4.58379	4.56625e-06	2.02987e-05
C1_08730W_A		C1_08730W_A	169.38	-0.963187	0.240212	-4.00973	6.07882e-05	0.000221264
C5_04390C_A		C5_04390C_A	52.4537	-0.962228	0.307986	-3.12426	0.00178255	0.0046624
C2_01540W_A		C2_01540W_A	827.319	-0.959343	0.196771	-4.87543	1.08572e-06	5.42691e-06
C3_04350C_A		C3_04350C_A	95.1273	-0.959172	0.273124	-3.51185	0.000444993	0.00134005
C7_01470C_A	PRE10	PRE10	2069.9	-0.957195	0.195829	-4.88791	1.01915e-06	5.13048e-06
C3_01620W_A		C3_01620W_A	92.5358	-0.955419	0.268806	-3.55431	0.000378974	0.00115883
C5_04300C_A		C5_04300C_A	1374.95	-0.952751	0.16107	-5.91512	3.31625e-09	2.4309e-08
C2_00730C_A		C2_00730C_A	471.439	-0.951893	0.197753	-4.81354	1.48282e-06	7.20779e-06
C7_03460W_A		C7_03460W_A	39.7406	-0.950745	0.364461	-2.60863	0.00909054	0.0199264
C4_04300C_A		C4_04300C_A	211.085	-0.948293	0.215372	-4.40306	1.06737e-05	4.43724e-05
C7_00800C_A	YAE1	YAE1	302.067	-0.948179	0.17937	-5.28618	1.24898e-07	7.34803e-07
C3_03730C_A	PHB1	PHB1	474.205	-0.947167	0.200718	-4.71889	2.3713e-06	1.11092e-05
C3_04730C_A		C3_04730C_A	40.696	-0.947084	0.408377	-2.31914	0.0203874	0.0407234
CR_07970C_A		CR_07970C_A	1.19293	-0.946746	0.80442	-1.17693	0.239224	0.330632
C3_03520C_A	PRE9	PRE9	1842.4	-0.943826	0.1554	-6.07354	1.25124e-09	9.63943e-09
CR_09560C_A		CR_09560C_A	102.989	-0.942753	0.267185	-3.52847	0.000417967	0.00126526
CR_05380C_A	YCP4	YCP4	1098.47	-0.942622	0.180322	-5.22743	1.71883e-07	9.89223e-07
C5_00540C_A	AGA1	AGA1	59.2916	-0.941997	0.669658	-1.40668	0.159521	0.235501
C1_04210C_A	CDC3	CDC3	1356.24	-0.941734	0.176192	-5.34493	9.04533e-08	5.40676e-07
C4_02460W_A		C4_02460W_A	324.736	-0.941159	0.186654	-5.04227	4.60034e-07	2.47064e-06
C2_08830W_A		C2_08830W_A	264.727	-0.939148	0.252237	-3.72327	0.000196662	0.000642515
C3_06400C_A		C3_06400C_A	207.573	-0.93908	0.205543	-4.56878	4.90566e-06	2.1686e-05
CR_00360C_A	LEU1	LEU1	914.138	-0.938796	0.16198	-5.79576	6.80109e-09	4.76001e-08
C3_03760W_A		C3_03760W_A	733.657	-0.938301	0.213765	-4.38941	1.13657e-05	4.69114e-05
C1_13190W_A		C1_13190W_A	1897.16	-0.938099	0.176462	-5.31614	1.0599e-07	6.27047e-07
CR_06940W_A	DSL1	DSL1	97.7831	-0.936844	0.286878	-3.26565	0.00109215	0.00299221
CR_03780C_A		CR_03780C_A	145.542	-0.93563	0.232308	-4.02755	5.63613e-05	0.000206095
C1_02060W_A		C1_02060W_A	336.053	-0.935215	0.198361	-4.71472	2.42047e-06	1.12979e-05
C6_02740W_A		C6_02740W_A	434.325	-0.934777	0.171934	-5.43684	5.42327e-08	3.37188e-07
C6_00420W_A	DPM2	DPM2	510.56	-0.934382	0.183243	-5.09915	3.41184e-07	1.87032e-06
C5_00750C_A		C5_00750C_A	716.949	-0.933691	0.190648	-4.89745	9.70878e-07	4.91086e-06
C3_05340W_A	DIE2	DIE2	127.549	-0.932788	0.232908	-4.00497	6.2025e-05	0.000225636
C4_00240C_A	PRO3	PRO3	570.138	-0.930793	0.184229	-5.05236	4.36374e-07	2.36155e-06
C2_09780C_A		C2_09780C_A	480.919	-0.930454	0.198369	-4.69053	2.72496e-06	1.26079e-05
C7_00310C_A		C7_00310C_A	343.06	-0.928533	0.202325	-4.58932	4.44683e-06	1.98095e-05
C2_05290C_A		C2_05290C_A	824.349	-0.927131	0.210889	-4.39629	1.10118e-05	4.5718e-05
C3_04130W_A		C3_04130W_A	609.446	-0.923999	0.169634	-5.44701	5.12228e-08	3.20673e-07
C3_03190C_A		C3_03190C_A	238.078	-0.923583	0.197678	-4.67217	2.98036e-06	1.36898e-05
C3_04760C_A	SEN1	SEN1	432.142	-0.922851	0.179922	-5.12918	2.91001e-07	1.62184e-06
C2_01690W_A		C2_01690W_A	1036.58	-0.920951	0.169175	-5.44379	5.21584e-08	3.25887e-07
C4_00720W_A	CSP2	CSP2	73.529	-0.920212	0.276443	-3.32876	0.000872331	0.00244916
C2_04460W_A	LYS22	LYS22	504.227	-0.919598	0.241302	-3.81099	0.000138413	0.000467612
C7_04180W_A	FAA2-3	FAA2-3	376.593	-0.917927	0.185084	-4.95951	7.06724e-07	3.66227e-06
C6_00320C_A	DNA2	DNA2	201.769	-0.917341	0.205516	-4.46359	8.05964e-06	3.42913e-05
C2_04040C_A	DCK2	DCK2	348.672	-0.915699	0.23426	-3.9089	9.27159e-05	0.000325351
C1_06390W_A		C1_06390W_A	551.814	-0.913707	0.194942	-4.68706	2.77153e-06	1.28047e-05
C4_01320C_A	OPT6	OPT6	275.644	-0.912967	0.196791	-4.63928	3.49629e-06	1.58193e-05
C4_03160C_A		C4_03160C_A	246.196	-0.912594	0.212502	-4.29453	1.75066e-05	6.99824e-05
CR_04275W_A	SCR1	SCR1	210.05	-0.912474	0.322525	-2.82916	0.00466705	0.0109484
C1_10710C_A		C1_10710C_A	137.709	-0.911388	0.255002	-3.57404	0.000351509	0.00108338
C1_10110W_A		C1_10110W_A	166.77	-0.911088	0.226765	-4.01777	5.87519e-05	0.00021422
C6_00780W_A	SEC8	SEC8	448.119	-0.910117	0.180963	-5.02929	4.92289e-07	2.63717e-06
C1_01310W_A		C1_01310W_A	2.56088	-0.90936	0.810822	-1.12153	0.262063	0.355617
C6_01400W_A		C6_01400W_A	71.0467	-0.909241	0.290603	-3.12881	0.00175518	0.00460218
C6_01780C_A		C6_01780C_A	117.729	-0.909212	0.250387	-3.63122	0.000282084	0.000892142
C5_00640C_A	SAM51	SAM51	439.85	-0.90688	0.204408	-4.43662	9.13806e-06	3.83653e-05
C2_07750W_A	RHO2	RHO2	350.078	-0.905669	0.21883	-4.13868	3.4931e-05	0.000132147
C2_01940C_A		C2_01940C_A	0.744178	-0.90425	0.749864	-1.20589	0.227862	0.317382
C2_06840W_A	SPR1	SPR1	18.9976	-0.903695	0.474799	-1.90332	0.0569985	0.0991305
C7_00580C_A		C7_00580C_A	209.71	-0.902822	0.22751	-3.96828	7.23938e-05	0.000260815
C2_05870W_A		C2_05870W_A	264.944	-0.902819	0.281095	-3.21179	0.00131909	0.00355557
C2_07060W_A		C2_07060W_A	401.583	-0.901379	0.22862	-3.94269	8.05726e-05	0.000287184
C1_13020C_A	SPC3	SPC3	538.414	-0.901317	0.173924	-5.18226	2.19212e-07	1.24469e-06
C2_02280W_A		C2_02280W_A	209.061	-0.900969	0.261646	-3.44346	0.00057432	0.00168319
C7_00060C_A		C7_00060C_A	743.158	-0.899436	0.156127	-5.76092	8.36583e-09	5.82306e-08
C4_01370W_A	ILV6	ILV6	654.179	-0.898746	0.196255	-4.57948	4.66128e-06	2.07066e-05
C3_02210C_A		C3_02210C_A	502.71	-0.895981	0.17735	-5.05204	4.37105e-07	2.3635e-06
C3_03530W_A		C3_03530W_A	214.834	-0.894586	0.21666	-4.12898	3.64369e-05	0.000137108
C1_03670C_A	DAO1	DAO1	321.417	-0.894323	0.200282	-4.46533	7.99473e-06	3.40608e-05
C1_07330W_A	RME1	RME1	171.083	-0.894288	0.227033	-3.93902	8.18167e-05	0.000290639
C3_06900W_A	ISA2	ISA2	1048.18	-0.893665	0.155606	-5.74314	9.29364e-09	6.3987e-08
C1_01840C_A		C1_01840C_A	569.621	-0.89279	0.164686	-5.42117	5.92098e-08	3.65983e-07
CR_09420C_A	BGL22	BGL22	302.935	-0.890148	0.238765	-3.72813	0.000192907	0.000631223
C4_04340C_A	YFH1	YFH1	287.923	-0.888772	0.196308	-4.52743	5.97057e-06	2.59775e-05
C5_00790C_A		C5_00790C_A	654.462	-0.888025	0.198446	-4.4749	7.64479e-06	3.27016e-05
C3_03940C_A		C3_03940C_A	0.802456	-0.887251	0.735321	-1.20662	0.22758	0.317093
C1_12240C_A		C1_12240C_A	174.83	-0.887248	0.23129	-3.83608	0.000125012	0.000427343
CR_03720W_A	TAL1	TAL1	8883.22	-0.886738	0.15179	-5.84186	5.16223e-09	3.67375e-08
C2_06150C_A	RPN10	RPN10	1887.2	-0.885806	0.193827	-4.57007	4.8755e-06	2.15677e-05
C3_07510C_A	SNR52	SNR52	8.45178	-0.885531	0.597632	-1.48173	0.138411	0.209348
C6_01080C_A		C6_01080C_A	76.4994	-0.885268	0.279161	-3.17117	0.00151826	0.00403766
C3_01510W_A		C3_01510W_A	199.583	-0.882384	0.206011	-4.28319	1.84229e-05	7.32762e-05
C7_00780W_A		C7_00780W_A	613.305	-0.882065	0.189951	-4.64365	3.4231e-06	1.55213e-05
C2_05350C_A		C2_05350C_A	311.816	-0.881937	0.198776	-4.43684	9.12883e-06	3.8352e-05
C5_02960C_A		C5_02960C_A	3.00483	-0.881408	0.78568	-1.12184	0.26193	0.355516
C2_01870C_A		C2_01870C_A	173.819	-0.879229	0.221002	-3.97838	6.9385e-05	0.000250972
C7_03370C_A		C7_03370C_A	488.907	-0.878934	0.177083	-4.9634	6.92696e-07	3.59545e-06
C6_00130C_A	VID27	VID27	3014.51	-0.878685	0.184659	-4.75843	1.95108e-06	9.2876e-06
CR_07990C_A		CR_07990C_A	0.701865	-0.87821	0.748594	-1.17315	0.240737	0.33229
C1_03940W_A		C1_03940W_A	634.184	-0.877381	0.209172	-4.19455	2.73409e-05	0.000105784
C7_03720C_A	HIS7	HIS7	745.056	-0.876382	0.162172	-5.40402	6.51631e-08	4.01218e-07
C5_04460C_A		C5_04460C_A	1.59894	-0.874713	0.81599	-1.07196	0.283736	0.380151
C2_02560W_A		C2_02560W_A	5.40133	-0.873237	0.710336	-1.22933	0.218948	0.306953
C4_03580W_A		C4_03580W_A	160.758	-0.872577	0.240047	-3.63503	0.000277944	0.000879995
C1_04150C_A		C1_04150C_A	98.544	-0.872341	0.254441	-3.42845	0.000607028	0.0017725
C3_06880W_A		C3_06880W_A	71.9648	-0.871824	0.269002	-3.24096	0.00119127	0.00324139
C1_09440W_A		C1_09440W_A	196.491	-0.871771	0.21853	-3.98925	6.62828e-05	0.000240161
C3_06660C_A		C3_06660C_A	102.795	-0.871365	0.337154	-2.58447	0.00975283	0.0212315
C3_05020W_A		C3_05020W_A	221.501	-0.87094	0.241404	-3.60781	0.000308792	0.000967528
CR_03000C_A		CR_03000C_A	369.103	-0.870434	0.176609	-4.92859	8.28254e-07	4.2231e-06
C3_04620C_A		C3_04620C_A	710.297	-0.868902	0.181585	-4.7851	1.70904e-06	8.23142e-06
C4_01890C_A	ARL1	ARL1	754.83	-0.868046	0.167722	-5.17551	2.27289e-07	1.28824e-06
C6_00210W_A		C6_00210W_A	329.284	-0.867813	0.173808	-4.99293	5.94698e-07	3.13811e-06
C1_10020W_A	SFU1	SFU1	385.06	-0.867288	0.21511	-4.03183	5.53448e-05	0.000202729
C1_01830C_A	UBC8	UBC8	1345.46	-0.86661	0.180486	-4.80154	1.57449e-06	7.61801e-06
CR_10760C_A		CR_10760C_A	429.882	-0.865666	0.174031	-4.97421	6.55155e-07	3.42299e-06
C5_04320C_A		C5_04320C_A	449.162	-0.864202	0.211829	-4.07972	4.50894e-05	0.000167679
C6_03020W_A	PEP3	PEP3	32.1484	-0.86322	0.397972	-2.16904	0.0300793	0.0571858
C2_02730W_A		C2_02730W_A	1379.29	-0.861797	0.146254	-5.89245	3.80509e-09	2.75111e-08
C2_02030W_A	ARO3	ARO3	1119.09	-0.861129	0.186624	-4.61424	3.94532e-06	1.76996e-05
C2_06370C_A	SCP1	SCP1	54.4982	-0.860765	0.303411	-2.83696	0.00455447	0.0107239
C3_05090C_A		C3_05090C_A	232.646	-0.860641	0.199868	-4.30604	1.66203e-05	6.67333e-05
C5_01120W_A		C5_01120W_A	6.29809	-0.86047	0.683784	-1.25839	0.208249	0.294687
C4_02120W_A	ERV29	ERV29	1237.44	-0.86035	0.20593	-4.17788	2.9424e-05	0.00011334
C2_07320W_A	ARP3	ARP3	572.63	-0.859867	0.172609	-4.98158	6.30656e-07	3.3086e-06
CR_09700W_A		CR_09700W_A	310.329	-0.859777	0.212929	-4.03785	5.39426e-05	0.000197935
C2_09480W_A		C2_09480W_A	266.675	-0.859644	0.227373	-3.78076	0.000156351	0.000523477
C1_11980W_A	MED10	MED10	147.384	-0.857251	0.233567	-3.67025	0.00024231	0.000774991
C2_07820C_A	PHO86	PHO86	493.599	-0.855504	0.178999	-4.77937	1.75848e-06	8.43113e-06
C1_00880W_A		C1_00880W_A	249.716	-0.853364	0.231769	-3.68196	0.000231444	0.000744657
CR_10360C_A	CTM1	CTM1	1829.73	-0.852372	0.192528	-4.42726	9.54375e-06	3.99892e-05
C2_01600C_A	CDC55	CDC55	763.003	-0.851503	0.159496	-5.3387	9.36129e-08	5.5694e-07
C3_07210W_A	MET8	MET8	617.603	-0.849994	0.181486	-4.68351	2.81999e-06	1.30191e-05
C7_02470C_A		C7_02470C_A	459.373	-0.849204	0.169123	-5.02121	5.13461e-07	2.73904e-06
CR_05200C_A		CR_05200C_A	1298.1	-0.847373	0.155551	-5.44757	5.10619e-08	3.19981e-07
C1_08960W_A		C1_08960W_A	8.46642	-0.847215	0.594598	-1.42485	0.154199	0.229241
CR_07610C_A		CR_07610C_A	4.29008	-0.845355	0.780139	-1.08359	0.278545	0.374143
C2_07810W_A		C2_07810W_A	485.529	-0.845292	0.165538	-5.10635	3.28446e-07	1.80674e-06
C2_03840C_A	INO4	INO4	252.287	-0.844696	0.205467	-4.1111	3.93774e-05	0.000147561
CR_02020C_A	OPT1	OPT1	217.037	-0.843783	0.21702	-3.88804	0.000101055	0.00035167
C7_01930C_A		C7_01930C_A	270.777	-0.843483	0.183304	-4.60155	4.19353e-06	1.87601e-05
CR_07690W_A		CR_07690W_A	67.9115	-0.841444	0.277743	-3.02957	0.00244899	0.00619122
C1_02320C_A		C1_02320C_A	644.898	-0.838629	0.161612	-5.18914	2.11263e-07	1.20386e-06
C6_01290C_A	QDR3	QDR3	426.374	-0.836261	0.184243	-4.53889	5.65499e-06	2.47401e-05
CR_04520W_A	MIM1	MIM1	599.907	-0.835876	0.156897	-5.32756	9.95434e-08	5.8946e-07
C1_05020C_A	ARG2	ARG2	283.867	-0.835125	0.21868	-3.81894	0.000134026	0.00045473
C3_01880W_A	ALG8	ALG8	209.081	-0.834066	0.219913	-3.7927	0.000149016	0.000500239
C2_07220W_A		C2_07220W_A	597.974	-0.833762	0.167495	-4.97784	6.42983e-07	3.36493e-06
C5_02410C_A		C5_02410C_A	66.6242	-0.833694	0.291368	-2.86131	0.00421899	0.00999333
C5_02870C_A		C5_02870C_A	2.16276	-0.832373	0.801877	-1.03803	0.299256	0.396758
C6_02830W_A	MNN45	MNN45	85.693	-0.832207	0.279066	-2.98212	0.00286264	0.00709014
C1_09530W_A	RAM2	RAM2	215.52	-0.829598	0.230369	-3.60117	0.000316784	0.000988325
C3_03430C_A		C3_03430C_A	181.018	-0.82931	0.250015	-3.31704	0.000909779	0.00254305
C6_04100W_A		C6_04100W_A	1012.57	-0.827575	0.168612	-4.90815	9.19392e-07	4.66904e-06
C1_07410C_A	SKP1	SKP1	1923.36	-0.824714	0.168874	-4.88359	1.0417e-06	5.22742e-06
C1_10750C_A		C1_10750C_A	582.999	-0.824478	0.161116	-5.11728	3.09966e-07	1.71699e-06
C5_05060C_A		C5_05060C_A	98.3132	-0.823939	0.248769	-3.31206	0.000926112	0.00258189
C7_00120W_A		C7_00120W_A	626.026	-0.823036	0.248205	-3.31596	0.000913288	0.00255174
CR_00330C_A	PXA1	PXA1	659.343	-0.822974	0.189302	-4.3474	1.37758e-05	5.60569e-05
C2_05970C_A	TES1	TES1	129.448	-0.822914	0.228195	-3.60618	0.000310737	0.000972662
C3_02450W_A	HRT1	HRT1	989.611	-0.82146	0.173851	-4.72508	2.3003e-06	1.0797e-05
C2_05280C_A	GPI19	GPI19	106.795	-0.815807	0.270719	-3.01348	0.00258267	0.00647304
C7_03280C_A		C7_03280C_A	579.609	-0.814863	0.193922	-4.20202	2.64542e-05	0.000102647
C5_04520W_A	TIP41	TIP41	167.554	-0.813999	0.256629	-3.17189	0.00151449	0.00402933
C3_06890W_A	PMT2	PMT2	1372.24	-0.813822	0.186016	-4.37501	1.21426e-05	4.98583e-05
C3_07350W_A		C3_07350W_A	592.504	-0.813261	0.166259	-4.89153	1.00056e-06	5.04492e-06
C5_03740W_A		C5_03740W_A	222.866	-0.813093	0.196212	-4.14395	3.4137e-05	0.000129451
C3_04790W_A		C3_04790W_A	746.19	-0.81175	0.172213	-4.71364	2.43328e-06	1.13494e-05
C1_08230C_A	PLB5	PLB5	522.611	-0.811234	0.174727	-4.64287	3.43596e-06	1.55685e-05
C7_03520W_A	PNC1	PNC1	405.331	-0.81022	0.207769	-3.89963	9.63416e-05	0.000336216
C3_06690C_A		C3_06690C_A	255	-0.809231	0.186117	-4.34798	1.374e-05	5.59829e-05
C3_07050W_A		C3_07050W_A	212.017	-0.809036	0.201664	-4.01179	6.02598e-05	0.000219466
C1_02410C_A		C1_02410C_A	221.09	-0.807073	0.223054	-3.61829	0.000296557	0.000931493
C1_01620C_A		C1_01620C_A	728.716	-0.806767	0.208905	-3.86189	0.000112515	0.000388177
CR_09270C_A	CBP1	CBP1	1811.14	-0.805748	0.147198	-5.4739	4.40244e-08	2.78077e-07
C5_01960C_A		C5_01960C_A	728.877	-0.805218	0.187949	-4.28423	1.8337e-05	7.298e-05
CR_10790W_A	MAL2	MAL2	654.436	-0.804733	0.17876	-4.50176	6.73918e-06	2.91221e-05
C6_03860C_A	PGA61	PGA61	59.6311	-0.80078	0.31845	-2.51462	0.0119162	0.0253498
C4_01980C_A	CLC1	CLC1	947.504	-0.799822	0.16095	-4.9694	6.71613e-07	3.49746e-06
C2_03970W_A		C2_03970W_A	172.676	-0.799693	0.203243	-3.93467	8.33102e-05	0.000295614
C2_04950C_A	CYT1	CYT1	1285.78	-0.798818	0.17557	-4.54985	5.36854e-06	2.36008e-05
C6_01420C_A		C6_01420C_A	890.644	-0.798484	0.162831	-4.90377	9.40157e-07	4.75927e-06
C1_11090C_A		C1_11090C_A	409.484	-0.798	0.1749	-4.56261	5.05204e-06	2.22754e-05
C1_11870W_A	MUP1	MUP1	1397.63	-0.797765	0.188778	-4.22595	2.37939e-05	9.30071e-05
C1_00910W_A	TRI1	TRI1	456.872	-0.796901	0.183837	-4.33482	1.45878e-05	5.90581e-05
C1_10510W_A		C1_10510W_A	100.8	-0.796866	0.271168	-2.93865	0.00329646	0.00803608
C1_04460C_A		C1_04460C_A	410.43	-0.796738	0.245571	-3.24443	0.00117685	0.00320632
C5_00560W_A	UBC13	UBC13	568.512	-0.795702	0.163742	-4.85948	1.17694e-06	5.83264e-06
C1_13590W_A		C1_13590W_A	17.5616	-0.794724	0.482719	-1.64635	0.0996918	0.158687
CR_03970C_A	SEC22	SEC22	420.958	-0.79317	0.201419	-3.93791	8.21953e-05	0.000291821
C3_02160C_A		C3_02160C_A	758.445	-0.793038	0.167183	-4.74353	2.10026e-06	9.94217e-06
CR_01040C_A	ARC19	ARC19	367.392	-0.792679	0.181841	-4.35918	1.3055e-05	5.33633e-05
C6_03740W_A		C6_03740W_A	67.5619	-0.792211	0.294846	-2.68687	0.0072126	0.0161729
C5_04020C_A	FGR42	FGR42	4.82685	-0.79168	0.723854	-1.0937	0.274086	0.369554
CR_03160W_A		CR_03160W_A	296.591	-0.791675	0.217344	-3.64249	0.000270009	0.000856153
CR_02870W_A	APL4	APL4	330.804	-0.791636	0.200855	-3.94134	8.10275e-05	0.000288482
C3_02860W_A	THI6	THI6	370.441	-0.790537	0.202322	-3.90733	9.3322e-05	0.000327297
C1_08430W_A	CAF16	CAF16	265.602	-0.789192	0.219361	-3.59769	0.000321053	0.00100051
C3_05150W_A		C3_05150W_A	1322.31	-0.787443	0.159352	-4.94153	7.75104e-07	3.97542e-06
C4_04110W_A		C4_04110W_A	73.6709	-0.787441	0.277757	-2.835	0.0045826	0.0107662
CR_04700C_A	tS(GCU)1	tS(GCU)1	1.16903	-0.786659	0.792866	-0.992171	0.321114	0.420903
C1_05100W_A		C1_05100W_A	100.704	-0.785158	0.259716	-3.02314	0.00250166	0.00630682
CR_00660W_A		CR_00660W_A	73.0273	-0.785008	0.271591	-2.89041	0.00384744	0.00920602
C4_01460C_A		C4_01460C_A	395.936	-0.784757	0.202442	-3.87646	0.000105986	0.000367649
C3_07830W_A	FBP1	FBP1	1367.81	-0.784746	0.17761	-4.41835	9.94556e-06	4.15632e-05
C6_01940W_A		C6_01940W_A	371.184	-0.783265	0.214524	-3.65117	0.00026105	0.000829818
CR_09090C_A		CR_09090C_A	329.176	-0.782456	0.229734	-3.40592	0.000659426	0.00190188
C3_02170C_A	LAP41	LAP41	504.262	-0.782254	0.177416	-4.40915	1.03779e-05	4.32278e-05
C6_03780C_A		C6_03780C_A	522.475	-0.781209	0.218582	-3.57398	0.000351589	0.00108338
C4_04540C_A		C4_04540C_A	7.1267	-0.780858	0.654817	-1.19248	0.233072	0.323185
C1_00060W_A	TUP1	TUP1	3164.19	-0.780699	0.140702	-5.54858	2.87994e-08	1.8617e-07
C6_01910W_A	ADK1	ADK1	589.488	-0.780687	0.200645	-3.89088	9.98816e-05	0.000347805
C1_11580W_A		C1_11580W_A	267.85	-0.778886	0.195101	-3.99222	6.54569e-05	0.000237305
C1_01740W_A	CTN1	CTN1	914.233	-0.777817	0.256996	-3.02657	0.00247347	0.00624567
C2_06820C_A	PRE2	PRE2	1874.06	-0.777774	0.147504	-5.27292	1.34273e-07	7.8559e-07
CR_09550C_A	NUO1	NUO1	503.515	-0.777132	0.170328	-4.56257	5.05303e-06	2.22754e-05
C6_03420W_A		C6_03420W_A	97.662	-0.776808	0.241273	-3.21963	0.00128357	0.00347022
C2_00180C_A		C2_00180C_A	344.605	-0.776343	0.233666	-3.32245	0.000892309	0.00250193
C5_00330C_A		C5_00330C_A	522.897	-0.776052	0.162601	-4.77273	1.81743e-06	8.70062e-06
CR_01740W_A	MCI4	MCI4	526.718	-0.775787	0.182646	-4.24749	2.16181e-05	8.50257e-05
CR_01980C_A	CRC1	CRC1	1025.69	-0.775785	0.203873	-3.80523	0.000141672	0.000477353
C4_06710W_A		C4_06710W_A	377.791	-0.775201	0.189043	-4.10066	4.11966e-05	0.000153743
CR_09190C_A		CR_09190C_A	427.449	-0.77445	0.180668	-4.28658	1.81442e-05	7.2349e-05
C5_05320C_A	HIS1	HIS1	1255.2	-0.77408	0.223296	-3.46661	0.000527068	0.0015591
CR_04790W_A	MVB12	MVB12	476.302	-0.773372	0.185054	-4.17916	2.92588e-05	0.000112772
C7_02880C_A	LIP9	LIP9	77.8014	-0.773072	0.322136	-2.39983	0.0164026	0.0336208
C5_01070C_A		C5_01070C_A	549.548	-0.772677	0.165658	-4.66428	3.09696e-06	1.41639e-05
CR_02430C_A		CR_02430C_A	248.831	-0.77213	0.214895	-3.59306	0.000326821	0.00101599
CR_06180W_A	ARC40	ARC40	496.08	-0.772117	0.187583	-4.11614	3.85271e-05	0.000144631
C3_01340W_A		C3_01340W_A	139.651	-0.772087	0.225468	-3.42437	0.000616227	0.00179771
C5_01450W_A	PRC2	PRC2	383.309	-0.770622	0.196888	-3.91402	9.07729e-05	0.000319593
C1_04570C_A	CHL4	CHL4	38.408	-0.770243	0.414339	-1.85897	0.0630319	0.10775
C2_08820C_A	SPO11	SPO11	20.7196	-0.770065	0.468329	-1.64428	0.100117	0.159205
C1_03490W_A		C1_03490W_A	487.704	-0.769722	0.240733	-3.19741	0.0013867	0.00371737
C6_03660C_A	CDC50	CDC50	700.227	-0.768583	0.162999	-4.71526	2.41402e-06	1.12761e-05
C2_10470C_A		C2_10470C_A	988.298	-0.766623	0.14611	-5.24688	1.54693e-07	8.94343e-07
C5_01910W_A	GIS2	GIS2	836.169	-0.766419	0.218638	-3.50543	0.000455878	0.00136893
C3_01480C_A	RKI1	RKI1	498.886	-0.766223	0.23373	-3.27824	0.00104457	0.0028755
C1_06860W_A		C1_06860W_A	121.136	-0.766022	0.360713	-2.12363	0.033701	0.0632941
C5_01030W_A		C5_01030W_A	6.07817	-0.765367	0.673487	-1.13642	0.255779	0.348655
C6_03170C_A	MDR1	MDR1	137.526	-0.765258	0.228237	-3.35291	0.000799664	0.00226114
CR_07770C_A	PTC6	PTC6	294.584	-0.764716	0.192611	-3.97027	7.17906e-05	0.000258936
C3_06080W_A	REV3	REV3	374.674	-0.764067	0.192964	-3.95963	7.50662e-05	0.00026922
C1_08980C_A	ZWF1	ZWF1	3196.26	-0.763398	0.169545	-4.50262	6.71206e-06	2.90246e-05
C6_00600C_A	YHM2	YHM2	783.425	-0.762627	0.158993	-4.79661	1.61372e-06	7.79594e-06
C4_03910W_A	FGR28	FGR28	126.186	-0.762569	0.241779	-3.154	0.00161051	0.00425625
C2_05590C_A		C2_05590C_A	483.393	-0.76236	0.222105	-3.43242	0.000598209	0.00174836
C3_07840C_A		C3_07840C_A	1317.69	-0.761943	0.186583	-4.08367	4.43291e-05	0.000165045
C2_07660W_A	PDS5	PDS5	294.599	-0.760672	0.210439	-3.61469	0.000300712	0.000943142
C1_14170W_A		C1_14170W_A	826.145	-0.760502	0.177281	-4.28982	1.78821e-05	7.14384e-05
C4_02690W_A		C4_02690W_A	500.85	-0.759581	0.167607	-4.53191	5.84527e-06	2.54672e-05
C3_03030C_A	ECM14	ECM14	951.342	-0.758691	0.150423	-5.04371	4.5659e-07	2.45472e-06
C3_02500W_A	PAM17	PAM17	307.706	-0.757689	0.185813	-4.07771	4.54822e-05	0.00016904
C6_04410C_A		C6_04410C_A	510.923	-0.757686	0.173989	-4.35479	1.33193e-05	5.43038e-05
C1_08530W_A		C1_08530W_A	149.942	-0.757021	0.248224	-3.04975	0.0022903	0.0058342
C6_01480W_A		C6_01480W_A	98.9551	-0.756924	0.270529	-2.79794	0.00514292	0.0119325
C3_06680C_A		C3_06680C_A	280.545	-0.756812	0.199373	-3.79596	0.000147071	0.000494235
C3_00430W_A	EST3	EST3	33.9559	-0.755884	0.392575	-1.92545	0.0541729	0.09484
C3_02770C_A		C3_02770C_A	277.857	-0.753876	0.190279	-3.96194	7.43421e-05	0.000267227
C1_04670W_A	HAT1	HAT1	214.446	-0.753136	0.253777	-2.96771	0.00300032	0.00738218
C3_06190C_A	ALS6	ALS6	192.435	-0.753133	0.241217	-3.12222	0.00179493	0.00469092
C5_05130C_A		C5_05130C_A	221.514	-0.752652	0.210759	-3.57115	0.000355414	0.00109363
C6_00510C_A	RAD52	RAD52	189.809	-0.752472	0.217216	-3.46416	0.000531883	0.00157261
C6_01460C_A		C6_01460C_A	467.586	-0.752278	0.170358	-4.41585	1.00612e-05	4.20186e-05
C1_01360C_A		C1_01360C_A	639.104	-0.750976	0.158367	-4.74198	2.11636e-06	1.00035e-05
CR_01450C_A	tL(UAA)2	tL(UAA)2	0.673511	-0.750923	0.714782	-1.05056	0.293459	0.390349
C1_02390W_A		C1_02390W_A	146.418	-0.749946	0.255422	-2.9361	0.00332365	0.00809612
C3_02950C_A	MET13	MET13	660.228	-0.749828	0.19286	-3.88793	0.000101102	0.00035167
C2_07330W_A	TOR1	TOR1	1247.96	-0.749211	0.167565	-4.47117	7.77928e-06	3.32544e-05
C3_00710W_A	CHS8	CHS8	165.727	-0.748714	0.263963	-2.83643	0.00456207	0.0107299
C3_01820W_A		C3_01820W_A	286.709	-0.748293	0.194373	-3.84978	0.000118225	0.000406329
C3_05460W_A		C3_05460W_A	568.109	-0.747805	0.177709	-4.20803	2.57603e-05	0.000100131
C1_14350W_A		C1_14350W_A	586.014	-0.747672	0.180474	-4.14283	3.43047e-05	0.00013001
C7_00750W_A	ACB1	ACB1	3565.38	-0.747266	0.151455	-4.9339	8.06027e-07	4.11638e-06
CR_08910C_A	RPN7	RPN7	1692.34	-0.74677	0.159565	-4.68003	2.86839e-06	1.32055e-05
CR_00610W_A	IFF4	IFF4	210.644	-0.746322	0.197882	-3.77155	0.000162234	0.00054061
C1_08780W_A		C1_08780W_A	748.729	-0.746175	0.179484	-4.15733	3.2199e-05	0.000122836
C2_05560W_A		C2_05560W_A	187.015	-0.745137	0.260644	-2.85883	0.00425201	0.0100641
CR_09520C_A		CR_09520C_A	252.424	-0.744493	0.207735	-3.58386	0.000338559	0.00104685
C4_02040W_A		C4_02040W_A	273.604	-0.744327	0.207489	-3.58731	0.000334107	0.00103648
C3_05120C_A		C3_05120C_A	617.588	-0.743436	0.159423	-4.6633	3.11177e-06	1.42214e-05
C3_04650W_A		C3_04650W_A	250.784	-0.743098	0.188268	-3.94703	7.91268e-05	0.000282984
C7_03090C_A	SSP96	SSP96	89.2033	-0.742492	0.256412	-2.8957	0.00378311	0.00906919
CR_03040C_A	HGT18	HGT18	366.115	-0.741789	0.215439	-3.44315	0.000574975	0.00168433
C7_00820W_A	RFC2	RFC2	243.291	-0.741743	0.186887	-3.96894	7.21927e-05	0.000260238
C5_01260W_A		C5_01260W_A	107.584	-0.741421	0.238021	-3.11494	0.00183981	0.00479242
C1_02730W_A		C1_02730W_A	488.93	-0.740882	0.217142	-3.41197	0.000644958	0.00186439
C3_05720C_A	KIP3	KIP3	235.072	-0.74064	0.21363	-3.46693	0.00052643	0.00155867
C3_04170W_A		C3_04170W_A	20.0038	-0.740346	0.466871	-1.58576	0.112794	0.175882
C3_06220C_A	OAC1	OAC1	173.423	-0.739514	0.30044	-2.46144	0.0138381	0.029001
C2_03180C_A	TOM1	TOM1	1491.47	-0.738838	0.164409	-4.4939	6.99313e-06	3.01579e-05
C2_05650W_A	VPS35	VPS35	716.55	-0.738752	0.167461	-4.41148	1.02664e-05	4.28195e-05
C1_00140W_A	KEL1	KEL1	1418.96	-0.738351	0.178669	-4.1325	3.58841e-05	0.000135188
CM_00240W		CM_00240W	2.67343	-0.737235	0.796807	-0.925237	0.354842	0.455204
C6_01030W_A	HAL22	HAL22	4.1542	-0.737205	0.735442	-1.0024	0.316152	0.415342
C1_07080W_A	RTT102	RTT102	634.07	-0.736108	0.169315	-4.34757	1.37656e-05	5.60513e-05
C1_05170C_A	CUE5	CUE5	703.966	-0.734723	0.165542	-4.43829	9.06761e-06	3.81453e-05
C3_02810C_A	FAA21	FAA21	486.352	-0.734648	0.199134	-3.68922	0.000224945	0.000725583
C1_13420C_A	KEM1	KEM1	575.059	-0.733146	0.165681	-4.42506	9.64166e-06	4.03463e-05
C7_04020C_A	PRE5	PRE5	2211.97	-0.732692	0.166693	-4.39546	1.10541e-05	4.58336e-05
CR_06740W_A		CR_06740W_A	267.657	-0.732068	0.221446	-3.30586	0.000946861	0.0026351
C6_02180W_A		C6_02180W_A	364.581	-0.732004	0.189386	-3.86515	0.000111021	0.000384067
CR_03680C_A	SMC1	SMC1	220.62	-0.730682	0.20983	-3.48226	0.000497195	0.00148109
C4_05000W_A		C4_05000W_A	80.6441	-0.730495	0.260838	-2.80057	0.00510122	0.0118444
C7_02370W_A		C7_02370W_A	1200.43	-0.730295	0.152676	-4.7833	1.72444e-06	8.28804e-06
CR_01660C_A	SEC65	SEC65	367.187	-0.728769	0.212901	-3.42304	0.000619249	0.00180486
CR_06260W_A		CR_06260W_A	185.532	-0.728537	0.212094	-3.43497	0.000592616	0.00173281
C2_07690W_A		C2_07690W_A	52.1717	-0.728096	0.318902	-2.28313	0.0224224	0.0441768
C2_00190C_A		C2_00190C_A	821.824	-0.727568	0.150085	-4.84771	1.24893e-06	6.12689e-06
C2_01350C_A	SNX4	SNX4	543.736	-0.727509	0.213872	-3.4016	0.000669922	0.00192865
C3_03040W_A	AIP2	AIP2	879.383	-0.727121	0.153134	-4.74827	2.05166e-06	9.7339e-06
C1_04230W_A	RPN13	RPN13	620.114	-0.727094	0.174669	-4.16269	3.14524e-05	0.000120349
C1_09650W_A		C1_09650W_A	822.54	-0.725647	0.179085	-4.05198	5.07859e-05	0.000187109
C1_11510C_A		C1_11510C_A	636.833	-0.723839	0.191401	-3.78179	0.000155702	0.000521858
CR_05220C_A	GUT1	GUT1	610.03	-0.72317	0.177413	-4.0762	4.57768e-05	0.000170036
C1_13170C_A	MSH6	MSH6	227.053	-0.722799	0.199662	-3.62012	0.000294471	0.000926314
C5_01880C_A		C5_01880C_A	307.005	-0.722674	0.197829	-3.65303	0.000259165	0.000824239
C1_03990W_A		C1_03990W_A	551.566	-0.722439	0.250725	-2.88141	0.00395906	0.00943397
C5_04240C_A		C5_04240C_A	1.95783	-0.722172	0.812673	-0.888637	0.374198	0.474702
C6_03400C_A	QCR7	QCR7	1896.4	-0.720597	0.151806	-4.74684	2.06624e-06	9.78843e-06
CR_08460W_A	TPM2	TPM2	4280.5	-0.72006	0.148442	-4.85078	1.22976e-06	6.06096e-06
C7_03490W_A	GYP7	GYP7	987.549	-0.719842	0.147667	-4.87478	1.0893e-06	5.44052e-06
C4_04310W_A	COX11	COX11	1397.07	-0.719796	0.173175	-4.15646	3.2321e-05	0.000123228
C1_05300C_A	PRD1	PRD1	408.721	-0.719075	0.218158	-3.29612	0.000980315	0.00271986
CR_07150W_A	GLK1	GLK1	303.643	-0.718741	0.227325	-3.16173	0.00156833	0.00415342
C1_04450C_A	FMA1	FMA1	41.9447	-0.717091	0.377177	-1.9012	0.0572752	0.0994973
C3_00240C_A	GLO3	GLO3	1633.78	-0.716836	0.14678	-4.88374	1.0409e-06	5.22742e-06
CM_00250W		CM_00250W	0.58688	-0.71598	0.725935	-0.986285	0.323993	0.423801
C1_10340W_A		C1_10340W_A	251.431	-0.715853	0.190134	-3.76499	0.000166557	0.000553851
C4_05540W_A	HOM3	HOM3	252.313	-0.715026	0.200533	-3.56563	0.000362988	0.00111478
C4_05690W_A	SEC23	SEC23	1049.2	-0.714485	0.191446	-3.73204	0.000189937	0.000622788
C3_05610W_A	MNN14	MNN14	247.08	-0.714105	0.236643	-3.01765	0.00254741	0.00640249
C2_03480C_A		C2_03480C_A	22.0042	-0.713089	0.439224	-1.62352	0.104479	0.165229
C2_03260W_A		C2_03260W_A	298.017	-0.712516	0.187797	-3.79408	0.000148193	0.00049774
C1_13600W_A		C1_13600W_A	40.6155	-0.712318	0.338275	-2.10574	0.0352273	0.0655785
C3_04690C_A		C3_04690C_A	211.716	-0.712314	0.224178	-3.17745	0.00148575	0.00396322
C2_10430C_A	FGR29	FGR29	179.275	-0.711672	0.204613	-3.47814	0.000504905	0.00149913
C7_01690W_A		C7_01690W_A	41.5416	-0.711658	0.344083	-2.06828	0.0386141	0.07105
C1_06260W_A	PGA50	PGA50	2.56554	-0.711265	0.795353	-0.894276	0.371174	0.471337
C6_00200C_A	NUO3	NUO3	980.351	-0.711122	0.189431	-3.75399	0.000174042	0.00057693
C4_03860C_A		C4_03860C_A	144.595	-0.710879	0.210955	-3.36982	0.000752176	0.00214117
C4_04570W_A	RCE1	RCE1	437.05	-0.710655	0.214216	-3.31746	0.00090839	0.00254029
C5_03120W_A		C5_03120W_A	210.968	-0.710052	0.208065	-3.41264	0.000643359	0.00186061
C1_00050C_A		C1_00050C_A	2.90254	-0.709764	0.775744	-0.914946	0.36022	0.460374
C1_10790W_A	CDC48	CDC48	7421.05	-0.70727	0.174174	-4.06072	4.89218e-05	0.000180766
C2_01530C_A		C2_01530C_A	1356.45	-0.704906	0.164122	-4.29501	1.74688e-05	6.98811e-05
CR_02150W_A	MDL1	MDL1	375.414	-0.704602	0.183822	-3.83306	0.00012656	0.000432171
C2_02970C_A	ALD5	ALD5	3211.9	-0.704416	0.179838	-3.91695	8.96755e-05	0.00031608
C2_10010C_A		C2_10010C_A	260.718	-0.704023	0.214217	-3.28649	0.00101443	0.00280105
C2_03420C_A		C2_03420C_A	371.65	-0.703239	0.195169	-3.60322	0.000314294	0.000981376
C1_03140W_A		C1_03140W_A	152.635	-0.702572	0.227	-3.09503	0.00196794	0.00508444
CR_09720W_A	VMA22	VMA22	57.0152	-0.702443	0.297481	-2.3613	0.018211	0.0368918
C1_08080C_A		C1_08080C_A	1174.35	-0.701292	0.166928	-4.20115	2.65559e-05	0.000102979
C1_10730W_A		C1_10730W_A	725.401	-0.700062	0.175254	-3.99456	6.48142e-05	0.000235243
C1_04980C_A		C1_04980C_A	422.851	-0.699426	0.208408	-3.35604	0.000790666	0.00223969
CR_07380C_A	KSR1	KSR1	184.728	-0.69812	0.218389	-3.19669	0.00139016	0.0037251
C1_11250W_A		C1_11250W_A	436.617	-0.697665	0.192569	-3.62293	0.000291282	0.000917191
C1_09050W_A	HST1	HST1	369.786	-0.696119	0.189445	-3.67451	0.000238302	0.000764398
C2_04410W_A		C2_04410W_A	202.75	-0.6958	0.215099	-3.23479	0.00121731	0.00330658
C2_04310W_A	ERG10	ERG10	1178.51	-0.695546	0.20179	-3.44688	0.000567101	0.00166511
C2_10040W_A		C2_10040W_A	4.81941	-0.695453	0.725777	-0.958218	0.337953	0.438649
CR_07540C_A		CR_07540C_A	20.0222	-0.695298	0.460043	-1.51138	0.130693	0.199816
C4_05170C_A	NBP35	NBP35	430.526	-0.695261	0.185121	-3.75571	0.00017285	0.000573276
C3_05030W_A	PHB2	PHB2	1456.13	-0.694145	0.148663	-4.66924	3.02314e-06	1.38663e-05
C4_04430W_A	MRP8	MRP8	431.196	-0.694126	0.168925	-4.10907	3.97259e-05	0.000148779
C1_14420W_A	DDI1	DDI1	2116.48	-0.693904	0.16487	-4.2088	2.56731e-05	9.99222e-05
C1_12400C_A		C1_12400C_A	223.345	-0.69287	0.222568	-3.11307	0.00185152	0.00481699
C3_04030C_A	PEX8	PEX8	134.397	-0.692788	0.2506	-2.76451	0.00570081	0.0130598
C1_06920C_A		C1_06920C_A	92.9477	-0.692476	0.321386	-2.15465	0.031189	0.0590303
C2_07540W_A		C2_07540W_A	444.594	-0.691891	0.171989	-4.02289	5.74886e-05	0.000210097
C2_04140W_A	CHS5	CHS5	473.847	-0.691438	0.183245	-3.7733	0.000161105	0.000537413
C5_04640C_A		C5_04640C_A	615.417	-0.689444	0.176539	-3.90534	9.40919e-05	0.000329451
C6_02600W_A	NAB3	NAB3	385.083	-0.688732	0.177727	-3.87523	0.000106523	0.000369311
C4_01970W_A		C4_01970W_A	573.311	-0.688336	0.185497	-3.71077	0.000206632	0.000672321
CR_00410W_A	RTT109	RTT109	230.672	-0.68833	0.207096	-3.32372	0.000888257	0.00249243
CR_06320C_A		CR_06320C_A	436.053	-0.688069	0.168915	-4.07347	4.6317e-05	0.000171942
C2_08520C_A		C2_08520C_A	62.8343	-0.686811	0.278788	-2.46356	0.0137567	0.0288495
C1_12300W_A		C1_12300W_A	0.558526	-0.686673	0.721299	-0.951996	0.341099	0.441807
C6_03470W_A		C6_03470W_A	375.162	-0.68657	0.212741	-3.22726	0.00124982	0.00338621
C5_00360C_A	tS(CAG)1	tS(CAG)1	1.08284	-0.685285	0.781063	-0.877376	0.380283	0.480979
C3_06040W_A		C3_06040W_A	427.106	-0.683241	0.27906	-2.44836	0.0143507	0.0299271
C4_00530C_A		C4_00530C_A	61.9284	-0.682911	0.292783	-2.33248	0.0196752	0.0395123
C2_05390C_A		C2_05390C_A	57.9739	-0.682202	0.31581	-2.16017	0.0307598	0.0582876
C6_00940C_A		C6_00940C_A	26.0108	-0.682194	0.411144	-1.65926	0.0970642	0.155283
C6_03570W_A		C6_03570W_A	22.0342	-0.681564	0.477153	-1.4284	0.153177	0.227935
C5_04770W_A		C5_04770W_A	415.134	-0.680837	0.170256	-3.99891	6.36351e-05	0.000231096
C5_05020C_A		C5_05020C_A	551.66	-0.680566	0.169502	-4.01508	5.94258e-05	0.000216553
CR_09020C_A	CHS2	CHS2	523.155	-0.680509	0.226905	-2.99909	0.00270784	0.00675948
CR_08870W_A	PEX13	PEX13	588.188	-0.680151	0.182993	-3.71682	0.000201747	0.000657775
C2_04480W_A		C2_04480W_A	176.029	-0.679965	0.200498	-3.39138	0.000695412	0.00199479
CR_06270W_A		CR_06270W_A	56.8667	-0.679845	0.302928	-2.24425	0.0248165	0.048383
C1_06980C_A		C1_06980C_A	300.286	-0.678754	0.210749	-3.22068	0.00127889	0.00346038
CR_06700C_A	SOL3	SOL3	665.308	-0.678468	0.205188	-3.30656	0.000944485	0.00262965
C3_03050C_A	PGA18	PGA18	220.375	-0.676594	0.218512	-3.09636	0.0019591	0.00506779
C1_02980W_A	GOR1	GOR1	332.752	-0.676402	0.286459	-2.36125	0.0182134	0.0368918
C7_04270C_A	UFE1	UFE1	1124.21	-0.676326	0.163689	-4.13177	3.59988e-05	0.00013554
C3_02120W_A		C3_02120W_A	485.71	-0.676321	0.174756	-3.87009	0.000108797	0.000376784
CR_10300W_A	PUP1	PUP1	2953.82	-0.676114	0.152484	-4.43399	9.25044e-06	3.88115e-05
CR_09180W_A	CDG1	CDG1	2244.06	-0.676092	0.183499	-3.68444	0.000229208	0.000738583
CR_05280W_A		CR_05280W_A	3.93622	-0.675316	0.732319	-0.92216	0.356445	0.456376
C2_01440C_A		C2_01440C_A	537.013	-0.674883	0.183244	-3.68298	0.000230526	0.000742455
C2_01170C_A		C2_01170C_A	438.752	-0.674802	0.183679	-3.67381	0.00023896	0.000766121
CR_05270W_A		CR_05270W_A	0.877903	-0.674411	0.784481	-0.859691	0.389959	0.491065
CR_08210C_A	ACO1	ACO1	6913.52	-0.674315	0.181971	-3.70562	0.000210873	0.000683668
C4_06790W_A		C4_06790W_A	702.712	-0.67399	0.171496	-3.93006	8.49257e-05	0.000300674
C2_00350W_A		C2_00350W_A	442.391	-0.673961	0.241573	-2.78989	0.00527259	0.0121834
CR_06290C_A		CR_06290C_A	224.013	-0.673016	0.233739	-2.87935	0.00398496	0.009485
C5_02680W_A		C5_02680W_A	292.518	-0.672869	0.197398	-3.40869	0.000652758	0.00188522
C2_04940C_A	ITR1	ITR1	544.39	-0.671634	0.284005	-2.36487	0.0180366	0.0366036
C2_04830W_A		C2_04830W_A	236.983	-0.671436	0.197042	-3.40757	0.000655429	0.00189207
C1_00530C_A		C1_00530C_A	375.659	-0.671332	0.219168	-3.06309	0.00219062	0.00560728
CR_09580C_A		CR_09580C_A	1574.87	-0.6686	0.195631	-3.41766	0.000631613	0.00183394
C4_03120C_A	BUB1	BUB1	255.923	-0.668232	0.208263	-3.2086	0.00133381	0.00358621
C3_06170C_A		C3_06170C_A	2.06663	-0.667593	0.811444	-0.822722	0.410666	0.512163
CR_00120C_A	MKC1	MKC1	1393.71	-0.667448	0.161435	-4.13448	3.55761e-05	0.000134267
CR_01610C_A	SHP1	SHP1	815.503	-0.667178	0.160106	-4.1671	3.08499e-05	0.000118187
C2_05760C_A		C2_05760C_A	1405.6	-0.666763	0.169511	-3.93346	8.37319e-05	0.000296944
C5_04550W_A		C5_04550W_A	155.47	-0.666159	0.234896	-2.83597	0.00456864	0.0107414
CR_02570C_A		CR_02570C_A	164.723	-0.665171	0.240308	-2.76799	0.00564033	0.0129259
CR_08730W_A	tE(UUC)7	tE(UUC)7	0.863943	-0.664991	0.783582	-0.848655	0.396073	0.497489
C1_02230W_A	2007-09-01	C1_02230W_A	393.072	-0.664801	0.190721	-3.48573	0.000490796	0.00146477
C4_04750W_A		C4_04750W_A	235.311	-0.663473	0.199882	-3.31933	0.000902337	0.00252782
C1_08030W_A	PFY1	PFY1	2248.7	-0.661917	0.173013	-3.82583	0.00013033	0.000443135
C1_14460W_A	RPN11	RPN11	2964.05	-0.661645	0.151883	-4.35628	1.32293e-05	5.4041e-05
C5_02780W_A		C5_02780W_A	68.3944	-0.660421	0.291101	-2.2687	0.0232868	0.045639
C1_11570W_A		C1_11570W_A	121.582	-0.660062	0.258703	-2.55143	0.0107282	0.0231406
C4_02420C_A		C4_02420C_A	184.675	-0.65992	0.234376	-2.81565	0.00486792	0.0113692
C1_11560C_A		C1_11560C_A	356.622	-0.659716	0.210692	-3.13119	0.001741	0.00456877
CR_04760C_A		CR_04760C_A	248.777	-0.659498	0.209565	-3.14699	0.00164963	0.00434696
C5_05010W_A		C5_05010W_A	27.1912	-0.659112	0.389811	-1.69085	0.0908659	0.14696
C2_02220C_A		C2_02220C_A	48.6026	-0.659042	0.322901	-2.041	0.0412505	0.0750955
C2_06240W_A	SMD2	SMD2	487.473	-0.658604	0.175307	-3.75685	0.000172064	0.000570968
C4_01870C_A	ERG8	ERG8	328.414	-0.658484	0.18804	-3.50184	0.000462057	0.00138617
C4_05570C_A	TUB4	TUB4	148.908	-0.658	0.236391	-2.78352	0.0053772	0.0124006
C1_11120C_A		C1_11120C_A	537.325	-0.657931	0.18295	-3.59624	0.000322848	0.00100534
C1_00440W_A	UBP6	UBP6	2509.07	-0.657691	0.188026	-3.49787	0.000468981	0.0014052
C5_05350W_A		C5_05350W_A	212.362	-0.656582	0.217643	-3.01678	0.00255471	0.00641507
C2_08640C_A	PST2	PST2	2168.22	-0.656482	0.180854	-3.6299	0.000283532	0.000895007
C3_06480C_A	ECM15	ECM15	1201.66	-0.656006	0.165608	-3.96119	7.4578e-05	0.000267772
C2_00740C_A		C2_00740C_A	638.27	-0.655558	0.1663	-3.94201	8.08028e-05	0.000287843
C3_04940W_A		C3_04940W_A	707.613	-0.65461	0.171825	-3.80975	0.000139107	0.000469707
C1_09020W_A		C1_09020W_A	519.499	-0.653642	0.198767	-3.28848	0.00100731	0.00278624
C2_08200W_A		C2_08200W_A	525.638	-0.653202	0.183799	-3.55389	0.00037958	0.00115982
C4_02030W_A	RFX2	RFX2	242.978	-0.652673	0.239347	-2.72689	0.00639349	0.0145053
C1_05690C_A		C1_05690C_A	38.158	-0.652667	0.414053	-1.57629	0.11496	0.178557
C1_11320C_A		C1_11320C_A	582.301	-0.652159	0.307317	-2.1221	0.0338291	0.063497
C2_01620W_A	COX4	COX4	3378.04	-0.651973	0.170573	-3.82225	0.00013224	0.00044891
C6_00880W_A	PEX7	PEX7	321.146	-0.6519	0.195802	-3.32938	0.000870396	0.00244589
C3_02940C_A	NUO2	NUO2	1397.34	-0.650351	0.161422	-4.0289	5.60389e-05	0.000205034
C1_02280C_A	PSY2	PSY2	118.994	-0.650002	0.241587	-2.69055	0.00713338	0.0160179
C2_10340W_A	HEM4	HEM4	217.21	-0.649818	0.222141	-2.92525	0.00344182	0.00834556
C2_02760W_A	LHS1	LHS1	621.499	-0.648441	0.165515	-3.91772	8.9389e-05	0.000315245
CR_05080W_A	VMA13	VMA13	750.931	-0.64719	0.169814	-3.81117	0.000138313	0.000467526
C3_07070C_A		C3_07070C_A	721.209	-0.646987	0.201448	-3.21168	0.00131962	0.00355557
CR_07440W_A	ACE2	ACE2	518.379	-0.646397	0.162608	-3.97518	7.03246e-05	0.000254081
CR_06470W_A		CR_06470W_A	439.365	-0.64634	0.189697	-3.40723	0.000656269	0.00189364
C3_02220W_A	CAP1	CAP1	1287.13	-0.645889	0.228102	-2.83157	0.00463195	0.0108734
C6_01020W_A		C6_01020W_A	98.9567	-0.645402	0.247804	-2.60449	0.00920114	0.020141
C2_09930W_A		C2_09930W_A	518.55	-0.645206	0.188852	-3.41646	0.000634411	0.0018406
CR_05440W_A		CR_05440W_A	471.859	-0.644772	0.200204	-3.22057	0.00127938	0.00346038
C5_04930C_A	MAL31	MAL31	72.9216	-0.644591	0.282176	-2.28436	0.0223507	0.0440628
C1_02380C_A		C1_02380C_A	76.7189	-0.642448	0.277151	-2.31805	0.0204469	0.0407909
C1_02740C_A		C1_02740C_A	120.06	-0.641772	0.261921	-2.45025	0.0142756	0.0297902
CR_06310W_A		CR_06310W_A	129.703	-0.641675	0.225981	-2.83951	0.00451836	0.0106429
C3_06450W_A	GLG2	GLG2	610.327	-0.641444	0.182798	-3.50903	0.000449736	0.0013524
C4_01240C_A		C4_01240C_A	610.156	-0.641376	0.16747	-3.8298	0.000128245	0.000436984
C3_04010C_A	tE(UUC)6	tE(UUC)6	0.60084	-0.641345	0.695122	-0.922637	0.356196	0.456242
C6_02320C_A	IPL1	IPL1	152.972	-0.641029	0.236791	-2.70715	0.00678638	0.0152983
C3_04550C_A	CMK1	CMK1	541.385	-0.641019	0.208101	-3.08032	0.00206776	0.00531637
C2_04000C_A		C2_04000C_A	31.4142	-0.641001	0.443565	-1.44511	0.148426	0.222011
C3_03150W_A		C3_03150W_A	379.066	-0.640074	0.172356	-3.71368	0.000204267	0.000665651
CR_06520C_A		CR_06520C_A	122.277	-0.640047	0.24925	-2.56789	0.010232	0.022153
C2_00400C_A		C2_00400C_A	627.461	-0.639721	0.200006	-3.1985	0.00138142	0.0037048
CR_09380W_A	PRE8	PRE8	1922.95	-0.63967	0.18714	-3.41813	0.000630518	0.00183255
C3_04210W_A		C3_04210W_A	49.3125	-0.638612	0.381346	-1.67463	0.0940074	0.151186
C6_00730W_A		C6_00730W_A	77.712	-0.637549	0.270446	-2.35739	0.0184037	0.0372178
C1_01210W_A		C1_01210W_A	965.754	-0.636557	0.164823	-3.86207	0.000112429	0.00038809
C5_02920W_A		C5_02920W_A	343.328	-0.635533	0.185608	-3.42406	0.000616931	0.00179893
C1_04070C_A	BET4	BET4	173.132	-0.634949	0.232192	-2.73459	0.00624586	0.0142161
CR_03520C_A		CR_03520C_A	489.685	-0.634764	0.228967	-2.77229	0.00556635	0.0127748
C3_06610W_A		C3_06610W_A	256.868	-0.634143	0.194107	-3.26698	0.00108703	0.00297947
C4_04410C_A	LYS4	LYS4	512.165	-0.633907	0.164478	-3.85406	0.000116174	0.000400149
C5_03750W_A	FAV2	FAV2	238.274	-0.633155	0.197122	-3.21199	0.0013182	0.00355477
C3_02790W_A		C3_02790W_A	66.0634	-0.632349	0.314308	-2.01187	0.0442331	0.0794095
C1_12160W_A	MSO1	MSO1	513.876	-0.631987	0.179817	-3.51461	0.000440407	0.00132813
C2_09040W_A		C2_09040W_A	281.77	-0.631853	0.240544	-2.62677	0.00862003	0.0190276
C2_06880C_A	PRB1	PRB1	2437.66	-0.630951	0.181211	-3.48187	0.00049793	0.00148258
C4_00650W_A	HIS5	HIS5	474.675	-0.62957	0.211614	-2.97509	0.00292902	0.00722917
C7_02460C_A		C7_02460C_A	768.947	-0.62951	0.186707	-3.37165	0.000747202	0.00212797
C3_04200W_A	AGT1	AGT1	155.88	-0.627938	0.304015	-2.06548	0.0388774	0.0715138
C1_04310C_A	GIG1	GIG1	54.5741	-0.627421	0.30985	-2.02492	0.0428755	0.0774921
C3_06430W_A	APN1	APN1	1121.65	-0.627377	0.148379	-4.22819	2.35575e-05	9.21966e-05
C6_03610W_A	FGR17	FGR17	111.413	-0.626087	0.25485	-2.45669	0.0140222	0.0293482
C1_13920W_A	DOS2	DOS2	298.666	-0.625646	0.19835	-3.15425	0.00160913	0.00425437
C3_06180C_A	TSA1	TSA1	2.83433	-0.625636	0.775286	-0.806975	0.419681	0.521255
C2_08510W_A		C2_08510W_A	79.6245	-0.624709	0.277293	-2.25288	0.0242666	0.0474274
C1_00200C_A		C1_00200C_A	177.459	-0.624354	0.244574	-2.55282	0.0106855	0.0230563
C7_00020C_A	RVS161	RVS161	3029.98	-0.623784	0.142732	-4.37031	1.2407e-05	5.08672e-05
C6_02680W_A		C6_02680W_A	131.072	-0.623225	0.221721	-2.81086	0.004941	0.011506
C7_01290W_A	MED11	MED11	150.419	-0.62319	0.208527	-2.98853	0.00280325	0.00696477
C6_03490C_A	SAP1	SAP1	246.583	-0.623108	0.224975	-2.76967	0.00561132	0.0128687
C1_02880C_A	MIA40	MIA40	706.523	-0.622853	0.162759	-3.82684	0.000129801	0.000441573
C3_02080W_A		C3_02080W_A	353.003	-0.622537	0.184357	-3.37679	0.000733358	0.00209042
C2_09710C_A		C2_09710C_A	255.076	-0.622435	0.18223	-3.41566	0.000636272	0.0018443
C4_03460C_A		C4_03460C_A	88.3597	-0.621852	0.26165	-2.37666	0.0174702	0.0355565
C1_04340C_A		C1_04340C_A	87.4665	-0.621692	0.25624	-2.42621	0.0152576	0.0315386
C1_05470W_A	MTM1	MTM1	913.902	-0.621175	0.198063	-3.13625	0.00171123	0.00449436
C4_02710C_A	GRX3	GRX3	956.796	-0.620476	0.196788	-3.15301	0.00161595	0.00426764
C3_00520W_A		C3_00520W_A	376.265	-0.620121	0.173694	-3.57018	0.000356735	0.00109717
C3_06640W_A		C3_06640W_A	86.4777	-0.619747	0.292591	-2.11813	0.0341637	0.0640116
C1_07310C_A	tL(AAG)2	tL(AAG)2	0.572486	-0.619509	0.69233	-0.894817	0.370885	0.471111
C3_06840C_A	tW(CCA)2	tW(CCA)2	0.572486	-0.619509	0.69233	-0.894817	0.370885	0.471111
C2_09140C_A	MET10	MET10	4735.5	-0.619438	0.231715	-2.67327	0.00751152	0.0167839
C1_03690W_A		C1_03690W_A	304.352	-0.617693	0.188173	-3.28257	0.00102864	0.00283535
C3_06200C_A	MMS21	MMS21	217.537	-0.617569	0.260199	-2.37345	0.0176227	0.0358554
CR_04570C_A	CDC10	CDC10	408.164	-0.617523	0.206547	-2.98975	0.00279202	0.00694232
C1_01870C_A	CYS4	CYS4	2286.45	-0.616988	0.167126	-3.69176	0.000222711	0.000718745
CR_05990C_A	SFL1	SFL1	576.612	-0.616821	0.223978	-2.75393	0.00588838	0.0134604
C6_01390W_A	HOC1	HOC1	372.934	-0.616395	0.172472	-3.57387	0.000351739	0.00108338
CR_03690W_A		CR_03690W_A	502.419	-0.616143	0.213811	-2.88172	0.00395506	0.009428
C1_05190C_A		C1_05190C_A	599.532	-0.615649	0.175299	-3.51199	0.000444757	0.00133997
CR_06750C_A	PUP2	PUP2	971.695	-0.61532	0.174144	-3.53341	0.000410243	0.00124485
C1_03160C_A	COQ4	COQ4	228.705	-0.614898	0.21154	-2.90678	0.00365175	0.0088049
C1_05460W_A	KOG1	KOG1	855.067	-0.614858	0.163869	-3.75212	0.000175344	0.000580732
C6_03340C_A	GLC3	GLC3	610.028	-0.614535	0.181257	-3.3904	0.000697914	0.00200016
C2_02110C_A		C2_02110C_A	188.456	-0.613714	0.200997	-3.05334	0.00226306	0.00577873
C5_05410C_A	ILV3	ILV3	2025.19	-0.613624	0.173318	-3.54044	0.000399454	0.00121385
C1_02970W_A		C1_02970W_A	865.845	-0.6134	0.200635	-3.05729	0.00223346	0.00571004
C7_03730C_A		C7_03730C_A	336.93	-0.613195	0.204481	-2.99879	0.00271052	0.00676352
C1_04790W_A		C1_04790W_A	438.569	-0.612778	0.186469	-3.28622	0.00101541	0.00280131
C3_00810C_A	FOX2	FOX2	2317.8	-0.612676	0.274262	-2.23391	0.0254892	0.0494214
C1_14440C_A	GDI1	GDI1	1772.14	-0.612157	0.144042	-4.24986	2.13907e-05	8.4236e-05
C3_05810C_A	SKN1	SKN1	210.876	-0.612008	0.242561	-2.52311	0.0116322	0.0248122
C4_07140W_A		C4_07140W_A	1269.44	-0.611023	0.224162	-2.72581	0.00641435	0.0145474
C4_01180W_A		C4_01180W_A	3.52748	-0.610935	0.787757	-0.775537	0.438022	0.538975
C2_03150C_A		C2_03150C_A	253.162	-0.610771	0.203868	-2.99591	0.00273629	0.00681978
C3_00650W_A	NGT1	NGT1	311.726	-0.609921	0.245022	-2.48925	0.0128014	0.0270788
C1_11690W_A		C1_11690W_A	671.673	-0.609821	0.208391	-2.92633	0.00342986	0.00831974
C4_01140C_A		C4_01140C_A	110.709	-0.609718	0.248689	-2.45173	0.014217	0.0296775
CR_01490C_A		CR_01490C_A	813.378	-0.609538	0.164761	-3.69953	0.000216001	0.000699223
C1_09860C_A	TFA1	TFA1	527.886	-0.609242	0.185075	-3.29186	0.000995272	0.0027577
C3_06940W_A		C3_06940W_A	2750.76	-0.60879	0.175946	-3.4601	0.000539966	0.0015928
CR_02140W_A	RSR1	RSR1	504.915	-0.608079	0.195296	-3.11363	0.00184801	0.00480983
C2_02660W_A		C2_02660W_A	419.299	-0.607749	0.189178	-3.21259	0.00131546	0.00354889
C1_13780W_A	MYO2	MYO2	1138.32	-0.606338	0.186265	-3.25524	0.00113297	0.00309205
C4_02470C_A	PRE7	PRE7	1577.66	-0.605267	0.18633	-3.24836	0.00116071	0.00316504
C1_09960W_A	PET100	PET100	514.394	-0.604849	0.190995	-3.16683	0.00154111	0.00408988
C2_08110W_A	RAD57	RAD57	222.737	-0.604619	0.209359	-2.88796	0.00387754	0.00927104
C2_00530W_A		C2_00530W_A	64.1943	-0.604478	0.299704	-2.01692	0.0437042	0.0786825
C2_00660C_A	SOD4	SOD4	802.807	-0.604268	0.647328	-0.933481	0.350572	0.450674
C1_01200W_A	STB5	STB5	295.22	-0.603762	0.197321	-3.05979	0.0022149	0.00566714
C4_05060W_A	CDL1	CDL1	284.668	-0.602652	0.203518	-2.96118	0.00306466	0.00753172
C4_00150C_A	PEX5	PEX5	1389.55	-0.602091	0.199156	-3.02322	0.00250104	0.00630682
CR_08650C_A		CR_08650C_A	813.404	-0.601801	0.169298	-3.55468	0.000378444	0.00115848
C2_03680W_A	SAP98	SAP98	231.841	-0.601345	0.201468	-2.98482	0.00283744	0.00703822
C5_02950C_A		C5_02950C_A	1.85081	-0.60132	0.815227	-0.737611	0.460751	0.561822
C5_02520W_A		C5_02520W_A	390.7	-0.600755	0.210811	-2.84974	0.00437556	0.0103334
C5_04150C_A		C5_04150C_A	131.89	-0.599638	0.229534	-2.61241	0.00899054	0.0197454
C4_02400C_A		C4_02400C_A	157.888	-0.599506	0.221357	-2.70832	0.00676248	0.0152498
C2_08960C_A		C2_08960C_A	227.755	-0.59909	0.190067	-3.15199	0.00162162	0.00427848
C2_03300W_A	HEM2	HEM2	704.657	-0.598445	0.19153	-3.12456	0.00178074	0.00465958
CR_01400W_A	LYS12	LYS12	1298.16	-0.598427	0.229371	-2.60899	0.00908101	0.0199124
CR_10590W_A		CR_10590W_A	653.742	-0.598285	0.172896	-3.46039	0.000539399	0.00159187
C7_02770W_A	CHS1	CHS1	287.037	-0.598198	0.212558	-2.81428	0.0048886	0.0114091
C2_04420W_A	IFA4	IFA4	62.8572	-0.598137	0.354897	-1.68538	0.0919146	0.148429
C1_13810W_A		C1_13810W_A	562.655	-0.597865	0.182478	-3.27637	0.0010515	0.00289145
C2_05250C_A	AAT1	AAT1	945.437	-0.596612	0.178669	-3.3392	0.000840208	0.00236735
C2_04330C_A		C2_04330C_A	288.207	-0.595505	0.195283	-3.04945	0.00229262	0.00583776
C1_12780W_A	RBK1	RBK1	159.825	-0.595465	0.228665	-2.6041	0.00921164	0.020157
C1_10420C_A		C1_10420C_A	541.167	-0.595184	0.178693	-3.33076	0.000866079	0.00243592
CR_01180W_A		CR_01180W_A	451.039	-0.59507	0.192552	-3.09043	0.00199866	0.00515751
C1_11020W_A		C1_11020W_A	165.614	-0.594927	0.257618	-2.30934	0.0209249	0.0416007
C1_01040W_A		C1_01040W_A	894.752	-0.594128	0.153783	-3.86342	0.000111811	0.000386169
C4_00870W_A	tG(UCC)2	tG(UCC)2	0.544566	-0.593138	0.687382	-0.862894	0.388196	0.48933
C1_01660C_A	tS(UGA)1	tS(UGA)1	0.544566	-0.593138	0.687382	-0.862894	0.388196	0.48933
CR_03140C_A	SYN8	SYN8	201.925	-0.593108	0.206071	-2.87817	0.00399984	0.00951686
CR_06010W_A		CR_06010W_A	161.895	-0.592164	0.244325	-2.42367	0.0153646	0.031729
C5_01820W_A	STI1	STI1	1283.86	-0.592042	0.211165	-2.8037	0.00505202	0.0117387
C6_01100W_A	SEC9	SEC9	310.165	-0.591575	0.186741	-3.16789	0.00153547	0.00407832
C3_03310C_A		C3_03310C_A	486.039	-0.590695	0.166214	-3.55383	0.000379663	0.00115982
C2_07240C_A		C2_07240C_A	165.509	-0.590447	0.21047	-2.80538	0.00502578	0.011682
C1_03150C_A		C1_03150C_A	441.834	-0.590278	0.19737	-2.99072	0.00278319	0.00692851
C4_05860W_A		C4_05860W_A	187.094	-0.590164	0.203736	-2.89671	0.00377095	0.00904687
C4_06810C_A		C4_06810C_A	450.139	-0.589627	0.196995	-2.9931	0.00276155	0.00688003
C3_07060W_A	FESUR1	FESUR1	1220.77	-0.588449	0.162095	-3.63027	0.000283127	0.000894443
C2_00270C_A		C2_00270C_A	635.558	-0.587589	0.160705	-3.65633	0.000255855	0.000814119
C4_04600C_A		C4_04600C_A	323.469	-0.587196	0.173025	-3.39371	0.000689528	0.00197881
CR_03600C_A		CR_03600C_A	747.53	-0.586035	0.19872	-2.94905	0.00318753	0.0078065
C6_01150W_A	CDC20	CDC20	226.997	-0.58437	0.195992	-2.9816	0.00286744	0.00709761
C6_01920C_A		C6_01920C_A	843.289	-0.584363	0.157652	-3.70667	0.000210004	0.000681199
C1_04990C_A		C1_04990C_A	180.417	-0.583563	0.212348	-2.74814	0.00599342	0.0136857
C1_07540C_A	BBC1	BBC1	842.36	-0.583339	0.156483	-3.72781	0.000193147	0.000631684
C1_07650W_A		C1_07650W_A	46.5854	-0.583117	0.334118	-1.74524	0.0809425	0.13308
C6_03260W_A		C6_03260W_A	625.67	-0.582841	0.195065	-2.98794	0.00280864	0.00697545
C6_02310W_A		C6_02310W_A	184.281	-0.582523	0.24687	-2.35964	0.0182929	0.0370291
C3_03270W_A		C3_03270W_A	156.804	-0.582352	0.23071	-2.52418	0.0115969	0.0247786
C3_07760C_A		C3_07760C_A	533.318	-0.581878	0.196109	-2.96711	0.00300617	0.00739371
C7_00670C_A		C7_00670C_A	561.695	-0.581519	0.194691	-2.98688	0.00281843	0.00699702
CR_04900C_A	PGA39	PGA39	7.35235	-0.581245	0.647697	-0.897403	0.369504	0.469874
C4_06870W_A	RPT5	RPT5	2636.2	-0.580998	0.144596	-4.01808	5.86752e-05	0.000214063
C2_09600C_A		C2_09600C_A	235.88	-0.580451	0.19135	-3.03344	0.0024178	0.00611968
C6_03050C_A		C6_03050C_A	86.0504	-0.579396	0.301551	-1.92138	0.0546834	0.0956018
CR_05490W_A	SUA72	SUA72	176.49	-0.579296	0.260835	-2.22093	0.026356	0.0509649
C3_04950W_A	ARF2	ARF2	2698.46	-0.578152	0.166968	-3.46265	0.00053488	0.00157927
CR_03500W_A	CIT1	CIT1	3657.31	-0.57772	0.167492	-3.44925	0.000562152	0.00165287
C1_10940C_A	ERP5	ERP5	593.094	-0.57768	0.199447	-2.89641	0.00377457	0.00905213
CR_08900C_A		CR_08900C_A	673.295	-0.577257	0.165584	-3.48619	0.000489951	0.00146294
C1_14300C_A	NCR1	NCR1	547.309	-0.577196	0.182923	-3.1554	0.00160277	0.00423934
C2_04530W_A	MED8	MED8	144.796	-0.576745	0.218283	-2.64218	0.00823738	0.0182644
C1_03970W_A		C1_03970W_A	8.80966	-0.576671	0.611283	-0.943379	0.345487	0.446216
C4_04970C_A		C4_04970C_A	759.623	-0.576628	0.162648	-3.54526	0.000392227	0.0011936
C5_02210W_A		C5_02210W_A	608.726	-0.575992	0.162335	-3.54817	0.000387916	0.00118332
C7_00880C_A		C7_00880C_A	640.573	-0.575855	0.242723	-2.37248	0.0176691	0.0359319
C2_02310W_A		C2_02310W_A	900.965	-0.575554	0.169063	-3.40438	0.000663142	0.00191086
C1_03330C_A		C1_03330C_A	240.49	-0.574203	0.226659	-2.53333	0.0112984	0.0241977
C6_02570C_A	SEC20	SEC20	189.834	-0.573967	0.242347	-2.36837	0.0178667	0.036282
C2_07490W_A	HEM15	HEM15	1111.32	-0.572168	0.15046	-3.80279	0.000143073	0.000481819
C5_02230W_A	PRE4	PRE4	1054.5	-0.572153	0.159498	-3.58722	0.000334228	0.00103648
C6_00740W_A	FAT1	FAT1	573.899	-0.571906	0.212597	-2.69009	0.00714322	0.0160344
CR_02360W_A	IDP2	IDP2	953.66	-0.571692	0.150359	-3.80218	0.000143427	0.000482753
C3_03140C_A	DAL4	DAL4	52.153	-0.571629	0.340599	-1.67831	0.0932871	0.150301
C1_01610C_A		C1_01610C_A	405.776	-0.571472	0.276704	-2.06528	0.0388964	0.0715279
C3_02320W_A	ILV2	ILV2	1399.63	-0.571103	0.185394	-3.08049	0.00206661	0.00531637
C1_08880W_A	HEM14	HEM14	220.624	-0.570694	0.208714	-2.73434	0.00625053	0.0142216
C1_02260C_A	AGE3	AGE3	376.529	-0.570535	0.188382	-3.0286	0.00245687	0.00620868
C3_07380W_A		C3_07380W_A	979.215	-0.570099	0.169031	-3.37275	0.000744204	0.00212038
C1_10680C_A		C1_10680C_A	1884.12	-0.570021	0.169716	-3.35868	0.000783164	0.00222141
C4_01920W_A	DPM3	DPM3	533.087	-0.569726	0.184073	-3.09512	0.00196735	0.00508444
CR_03190C_A		CR_03190C_A	7.85842	-0.569724	0.60458	-0.942347	0.346015	0.446626
C2_07650C_A		C2_07650C_A	125.626	-0.568249	0.281865	-2.01603	0.0437967	0.0787596
C2_07200W_A		C2_07200W_A	545.112	-0.567879	0.166903	-3.40246	0.000667824	0.00192348
CR_00070W_A	BNR1	BNR1	151.941	-0.567493	0.245421	-2.31232	0.0207599	0.0413375
C6_02480W_A		C6_02480W_A	1157.47	-0.567226	0.185822	-3.05252	0.00226927	0.00578991
C4_05960W_A	NIF3	NIF3	333.914	-0.565883	0.197653	-2.86301	0.00419632	0.00994334
C2_02620W_A		C2_02620W_A	512.975	-0.565593	0.196257	-2.8819	0.00395282	0.00942618
C1_12250C_A		C1_12250C_A	587.584	-0.565271	0.185239	-3.05158	0.00227641	0.00580546
C4_06650W_A		C4_06650W_A	615.656	-0.564665	0.169894	-3.32363	0.000888528	0.00249243
C3_00140W_A		C3_00140W_A	910.54	-0.563937	0.183286	-3.07682	0.00209219	0.00537018
CR_00920W_A	CCE1	CCE1	35.9052	-0.563921	0.379948	-1.48421	0.137754	0.208454
C1_09270W_A	FGR43	FGR43	259.273	-0.563399	0.193015	-2.91894	0.00351221	0.00849677
C6_01620W_A		C6_01620W_A	385.663	-0.562394	0.195771	-2.87271	0.00406968	0.00966855
C6_03530C_A		C6_03530C_A	172.895	-0.562193	0.216279	-2.59938	0.00933921	0.0204221
C1_05930C_A		C1_05930C_A	373.531	-0.561903	0.200187	-2.80688	0.00500231	0.011636
C2_03380W_A	PAN1	PAN1	923.471	-0.561628	0.156418	-3.59056	0.000329964	0.00102476
C3_03360W_A	FCY2	FCY2	277.766	-0.561347	0.190541	-2.94607	0.00321842	0.00787303
CR_05980W_A		CR_05980W_A	431.39	-0.560394	0.227224	-2.46626	0.0136531	0.028685
C2_08310W_A	TIM22	TIM22	223.894	-0.559803	0.212992	-2.62829	0.00858157	0.0189679
C1_06110C_A	NPL4	NPL4	740.576	-0.559738	0.18028	-3.10483	0.00190391	0.00493912
C2_04490W_A		C2_04490W_A	414.435	-0.55968	0.19273	-2.90396	0.00368471	0.00887349
C2_10670W_A		C2_10670W_A	2703.07	-0.559367	0.163235	-3.42676	0.000610829	0.00178278
CR_01630C_A		CR_01630C_A	88.2539	-0.558757	0.303451	-1.84134	0.065572	0.111446
CR_08280W_A		CR_08280W_A	186.268	-0.558295	0.200232	-2.78824	0.00529952	0.0122377
C1_03930W_A	NUE2	NUE2	117.242	-0.557957	0.237902	-2.34532	0.0190109	0.0383724
C7_01130C_A		C7_01130C_A	9.29971	-0.557538	0.576094	-0.967789	0.33315	0.433723
C3_01960C_A	POX1-3	POX1-3	2571.63	-0.557534	0.290727	-1.91773	0.0551458	0.0963306
C2_04340C_A		C2_04340C_A	85.9748	-0.556548	0.254855	-2.18378	0.0289782	0.0553243
C3_03490W_A	RSN1	RSN1	471.002	-0.556328	0.249021	-2.23406	0.0254792	0.049417
C7_01500W_A		C7_01500W_A	251.228	-0.556076	0.224984	-2.47162	0.0134501	0.0283097
C6_04550C_A		C6_04550C_A	478.46	-0.55569	0.169649	-3.27552	0.00105466	0.00289701
C3_04080W_A		C3_04080W_A	807.152	-0.555292	0.16546	-3.35605	0.000790642	0.00223969
CR_01500W_A	PIN4	PIN4	274.957	-0.555114	0.190095	-2.92019	0.00349813	0.00846594
C7_01760C_A	ISU1	ISU1	3126.34	-0.554517	0.154658	-3.58544	0.000336508	0.00104203
C5_02620C_A		C5_02620C_A	772.499	-0.554492	0.155353	-3.56924	0.000358015	0.00110057
C2_08970C_A	DFG10	DFG10	87.368	-0.55415	0.25628	-2.16228	0.0305967	0.0580305
C4_04980W_A		C4_04980W_A	255.189	-0.554097	0.198298	-2.79427	0.00520178	0.0120514
C2_10290W_A	SLR1	SLR1	3465.77	-0.553976	0.145736	-3.80123	0.00014398	0.000484359
C2_01990C_A	FAB1	FAB1	509.196	-0.553821	0.203728	-2.71843	0.00655926	0.0148457
C3_05330C_A		C3_05330C_A	88.7225	-0.553754	0.297239	-1.86299	0.0624636	0.106965
CR_09750C_A		CR_09750C_A	1041.57	-0.552473	0.167719	-3.29405	0.000987559	0.00273876
C3_03480C_A	ALT1	ALT1	338.169	-0.551748	0.201959	-2.73198	0.00629542	0.0143186
CR_10030W_A	FGR34	FGR34	474.903	-0.551437	0.205353	-2.68532	0.00724607	0.0162423
C1_05070C_A	GPI7	GPI7	331.639	-0.550992	0.179114	-3.07621	0.00209653	0.00537729
C3_00870W_A		C3_00870W_A	2.33529	-0.5509	0.602546	-0.914287	0.360566	0.460631
C3_06360C_A	CYP5	CYP5	2056.13	-0.550789	0.146524	-3.75903	0.000170575	0.000566325
C3_02970C_A	WSS1	WSS1	563.279	-0.549946	0.163831	-3.35678	0.000788568	0.00223574
C1_13280C_A		C1_13280C_A	488.256	-0.549584	0.176749	-3.1094	0.00187466	0.00487123
C1_04250C_A		C1_04250C_A	17.1424	-0.549207	0.48128	-1.14114	0.253812	0.346271
C1_01070C_A		C1_01070C_A	149.75	-0.548833	0.247955	-2.21344	0.0268673	0.0518242
C1_11940C_A		C1_11940C_A	72.4754	-0.548824	0.302265	-1.81571	0.0694156	0.117257
C1_08390C_A		C1_08390C_A	399.698	-0.548016	0.172435	-3.1781	0.00148246	0.00395738
C3_06670C_A		C3_06670C_A	240.177	-0.547707	0.243648	-2.24795	0.0245796	0.0479948
CR_07640C_A		CR_07640C_A	160.35	-0.547561	0.244107	-2.24312	0.024889	0.0484841
C1_00700W_A		C1_00700W_A	483.446	-0.54744	0.197081	-2.77774	0.00547379	0.0125943
C3_03930W_A		C3_03930W_A	580.177	-0.546886	0.187787	-2.91227	0.00358812	0.00866061
C6_01140C_A	ARC18	ARC18	247.88	-0.546789	0.200367	-2.72893	0.006354	0.014429
C1_11190W_A	ARL3	ARL3	321.949	-0.545083	0.188533	-2.89118	0.00383803	0.00918695
CR_02000C_A	HEM1	HEM1	1503.43	-0.545054	0.229268	-2.37736	0.017437	0.0355064
C4_06310C_A	PGA41	PGA41	127.666	-0.54478	0.239184	-2.27766	0.0227465	0.0447321
C1_07320W_A		C1_07320W_A	21.3265	-0.544614	0.47143	-1.15524	0.247992	0.340012
C3_02190C_A		C3_02190C_A	332.69	-0.544596	0.175647	-3.10051	0.00193185	0.0050075
CR_05100W_A	BIR1	BIR1	210.149	-0.543958	0.20878	-2.60541	0.00917642	0.0200938
C4_02110W_A		C4_02110W_A	200.951	-0.543371	0.209721	-2.59092	0.00957189	0.0208662
C2_08930W_A	RPN12	RPN12	1314.08	-0.54312	0.149818	-3.6252	0.000288736	0.000910529
CR_08160W_A	PTC5	PTC5	922.041	-0.542886	0.181389	-2.99293	0.00276309	0.00688117
C3_02460C_A	PHA2	PHA2	107.43	-0.542665	0.252486	-2.14929	0.0316113	0.0597407
CR_00270C_A		CR_00270C_A	437.101	-0.541395	0.176073	-3.07483	0.00210624	0.00540002
C2_07170C_A	AFT2	AFT2	427.025	-0.541333	0.221462	-2.44436	0.014511	0.0302117
C6_01640W_A	MED19	MED19	391.248	-0.540455	0.182037	-2.96893	0.00298837	0.00735847
C1_13990W_A	OCA6	OCA6	321.547	-0.540411	0.17715	-3.05059	0.00228395	0.00582035
C2_00430C_A	DPB4	DPB4	160.021	-0.540345	0.21656	-2.49513	0.0125911	0.0266694
C1_12190W_A	BUL4	BUL4	187.383	-0.540303	0.211957	-2.54911	0.0107997	0.023279
C1_14330W_A		C1_14330W_A	504.008	-0.540062	0.159015	-3.3963	0.000683037	0.00196462
C3_03600C_A	GTT12	GTT12	95.6997	-0.539781	0.304075	-1.77516	0.0758717	0.125917
C1_14100W_A	YPT52	YPT52	825.3	-0.539629	0.150539	-3.58464	0.000337541	0.00104472
C1_07370C_A	CPH1	CPH1	77.2503	-0.539547	0.274486	-1.96566	0.0493373	0.0874842
C3_01170W_A		C3_01170W_A	273.072	-0.539432	0.200903	-2.68504	0.0072521	0.01625
CR_04180C_A		CR_04180C_A	585.884	-0.536155	0.211464	-2.53544	0.0112307	0.024061
C6_00180C_A		C6_00180C_A	35.2571	-0.536015	0.392414	-1.36594	0.171958	0.250594
C3_05210C_A	DYN1	DYN1	462.395	-0.535864	0.210983	-2.53984	0.0110904	0.0237924
C2_09290W_A		C2_09290W_A	276.298	-0.535499	0.199105	-2.68953	0.00715538	0.016056
C5_01290C_A		C5_01290C_A	403.373	-0.535368	0.185848	-2.88067	0.00396829	0.00945243
C1_00610W_A	PSD1	PSD1	932.029	-0.534746	0.14898	-3.58938	0.00033146	0.0010289
C2_08470C_A	STN1	STN1	79.0027	-0.534513	0.285341	-1.87324	0.0610352	0.104858
C1_03540C_A		C1_03540C_A	213.679	-0.533808	0.22396	-2.38349	0.0171492	0.0350042
C2_07390C_A		C2_07390C_A	303.573	-0.533767	0.223787	-2.38516	0.0170717	0.0348684
CR_02380C_A		CR_02380C_A	166.857	-0.533472	0.206046	-2.58909	0.00962297	0.0209631
C3_01750C_A	BRO1	BRO1	456.739	-0.53309	0.18645	-2.85916	0.00424763	0.0100574
CR_00890C_A		CR_00890C_A	206.524	-0.532719	0.211208	-2.52225	0.0116607	0.0248646
C2_09490W_A	PHO13	PHO13	129.053	-0.530997	0.257298	-2.06375	0.0390419	0.0717331
C4_06630C_A		C4_06630C_A	4.46069	-0.530838	0.72414	-0.73306	0.463522	0.564334
C3_01090W_A		C3_01090W_A	199.689	-0.530077	0.193269	-2.74269	0.00609376	0.0138898
C6_02220W_A	SAR1	SAR1	1540.67	-0.529218	0.166961	-3.1697	0.00152595	0.00405642
C1_04160C_A		C1_04160C_A	48.2282	-0.528948	0.317042	-1.66838	0.0952398	0.152788
C7_02480W_A		C7_02480W_A	547.91	-0.528837	0.16947	-3.12053	0.00180527	0.00471404
C2_00500W_A	ZCF9	ZCF9	447.808	-0.528664	0.167678	-3.15285	0.00161684	0.00426764
CR_07210W_A	ARC15	ARC15	373.335	-0.527754	0.179441	-2.9411	0.00327046	0.00798494
C5_03670C_A		C5_03670C_A	348.143	-0.526975	0.196625	-2.68009	0.00736014	0.0164805
C7_02050C_A	EXO70	EXO70	556.688	-0.526812	0.179158	-2.94049	0.00327698	0.0079978
C6_02000W_A	PLB2	PLB2	104.339	-0.526751	0.261255	-2.01623	0.0437758	0.0787596
C3_04160W_A	DAL8	DAL8	89.3011	-0.526156	0.264675	-1.98793	0.0468193	0.083509
C2_07620W_A		C2_07620W_A	35.2354	-0.525692	0.414877	-1.2671	0.205118	0.291556
C7_03260C_A		C7_03260C_A	259.35	-0.525404	0.247449	-2.12328	0.0337301	0.0633301
C2_02330W_A		C2_02330W_A	539.932	-0.52461	0.186362	-2.815	0.00487775	0.011388
C4_00640W_A		C4_00640W_A	88.081	-0.52452	0.248412	-2.1115	0.0347297	0.0648805
C2_01430W_A	APT1	APT1	1305.34	-0.524264	0.230831	-2.2712	0.0231347	0.0453829
CR_04350C_A		CR_04350C_A	194.133	-0.524143	0.20824	-2.51701	0.0118355	0.0251952
C4_06280C_A		C4_06280C_A	171.49	-0.523261	0.225527	-2.32017	0.0203317	0.0406251
C2_06910W_A	YPT72	YPT72	533.134	-0.522694	0.171626	-3.04553	0.00232269	0.0059084
C6_02530C_A		C6_02530C_A	527.725	-0.522328	0.177917	-2.9358	0.00332689	0.00810091
C3_04750W_A		C3_04750W_A	292.18	-0.522297	0.175929	-2.96879	0.00298972	0.00735894
C5_02580W_A		C5_02580W_A	244.598	-0.521647	0.18482	-2.82247	0.0047656	0.0111467
C5_01330W_A		C5_01330W_A	4.52268	-0.520168	0.744297	-0.698871	0.484633	0.584654
C2_06780C_A		C2_06780C_A	421.723	-0.519669	0.187263	-2.77508	0.00551882	0.0126749
CR_08450C_A		CR_08450C_A	446.313	-0.519583	0.180405	-2.88009	0.00397566	0.00946642
C4_03080W_A		C4_03080W_A	236.893	-0.518693	0.211933	-2.44744	0.0143876	0.0299754
C7_01780W_A	LPI9	LPI9	1237.17	-0.51792	0.189005	-2.74024	0.00613941	0.0139889
C5_03440W_A		C5_03440W_A	714.953	-0.516196	0.268266	-1.92419	0.0543303	0.0950893
CR_06560C_A		CR_06560C_A	667.691	-0.515651	0.166012	-3.10611	0.00189567	0.00492176
C1_14370W_A		C1_14370W_A	4.56621	-0.515569	0.729875	-0.706379	0.479952	0.579889
C5_02330W_A		C5_02330W_A	1096.74	-0.515167	0.166265	-3.09847	0.00194522	0.00503804
CR_04230W_A		CR_04230W_A	447.646	-0.514991	0.167383	-3.07672	0.00209291	0.00537018
C4_05350W_A		C4_05350W_A	336.058	-0.514724	0.200848	-2.56275	0.0103847	0.0224607
C7_02500C_A	DPP3	DPP3	369.923	-0.514626	0.175483	-2.93262	0.00336119	0.00817503
C4_05940W_A	PPS1	PPS1	110.834	-0.514526	0.262876	-1.95729	0.0503129	0.088764
C7_02350C_A		C7_02350C_A	301.511	-0.514476	0.184227	-2.79262	0.00522828	0.0120952
CR_06620W_A		CR_06620W_A	433.096	-0.514293	0.20458	-2.5139	0.0119404	0.0253929
C2_09640W_A	PMI1	PMI1	339.723	-0.514168	0.207172	-2.48184	0.0130706	0.0275839
CR_00850C_A	GSL2	GSL2	486.651	-0.514077	0.172652	-2.97753	0.00290577	0.00717737
C7_01880C_A		C7_01880C_A	71.4919	-0.513751	0.329035	-1.56139	0.118432	0.183323
CR_09230C_A		CR_09230C_A	425.455	-0.513358	0.166397	-3.08515	0.00203451	0.00524149
C2_03610W_A	FMO2	FMO2	173.802	-0.513336	0.242596	-2.11601	0.034344	0.0642925
C6_02520W_A	ISA1	ISA1	773.053	-0.513095	0.171945	-2.98407	0.00284439	0.00704769
C3_01410C_A	ALI1	ALI1	467.423	-0.512597	0.193947	-2.64297	0.0082183	0.0182284
C6_04310W_A	PEX11	PEX11	429.562	-0.512443	0.173603	-2.95181	0.00315919	0.00774605
C4_02950C_A		C4_02950C_A	253.749	-0.51228	0.222379	-2.30363	0.0212432	0.0421148
C2_06770W_A		C2_06770W_A	154.158	-0.512268	0.242955	-2.10849	0.0349889	0.0652112
C1_00510W_A		C1_00510W_A	444.432	-0.511893	0.212159	-2.41278	0.0158315	0.032566
C2_09910C_A		C2_09910C_A	375.96	-0.510239	0.180499	-2.82683	0.00470117	0.0110244
C1_08840W_A		C1_08840W_A	88.2346	-0.510104	0.259142	-1.96843	0.0490185	0.0869674
C1_05380C_A		C1_05380C_A	326.252	-0.509394	0.174295	-2.9226	0.00347123	0.00841365
C6_02490C_A		C6_02490C_A	256.451	-0.509213	0.18848	-2.70168	0.00689895	0.01553
C1_01300W_A		C1_01300W_A	706.279	-0.508925	0.170705	-2.98131	0.00287021	0.00709785
C1_07630W_A		C1_07630W_A	664.071	-0.507595	0.160632	-3.15998	0.0015778	0.00417677
C3_01590W_A		C3_01590W_A	241.627	-0.504615	0.219833	-2.29545	0.0217073	0.0429546
C3_03390C_A	YAH1	YAH1	433.445	-0.503633	0.167014	-3.01552	0.00256537	0.0064376
C1_02110C_A	HGT2	HGT2	2026.75	-0.50356	0.675574	-0.74538	0.456042	0.557043
CR_05760C_A		CR_05760C_A	177.112	-0.503336	0.220811	-2.27948	0.0226384	0.0445469
C2_07550W_A		C2_07550W_A	903.988	-0.502515	0.164587	-3.05318	0.00226429	0.00577955
C4_03340C_A		C4_03340C_A	66.8815	-0.501895	0.285832	-1.7559	0.0791046	0.130566
C5_04360C_A		C5_04360C_A	746.74	-0.50158	0.166745	-3.00807	0.00262911	0.00658107
C4_02150C_A		C4_02150C_A	274.82	-0.501099	0.203817	-2.45857	0.0139491	0.0292048
C2_02670C_A		C2_02670C_A	188.531	-0.501037	0.195029	-2.56904	0.010198	0.0221021
C2_02460W_A	ERG7	ERG7	414.28	-0.500742	0.203192	-2.46437	0.0137253	0.0288027
C6_00410C_A	SRO77	SRO77	457.416	-0.498216	0.177305	-2.80994	0.00495501	0.0115344
CR_03870W_A		CR_03870W_A	417.477	-0.498038	0.226735	-2.19656	0.0280518	0.0538473
C1_03410W_A		C1_03410W_A	47.9036	-0.497026	0.387492	-1.28267	0.199606	0.284869
C1_12540W_A		C1_12540W_A	69.3853	-0.496881	0.284544	-1.74624	0.0807701	0.132837
C3_06090C_A	OCH1	OCH1	598.405	-0.496414	0.163263	-3.04058	0.0023612	0.00599317
C6_00190W_A		C6_00190W_A	323.109	-0.496168	0.212832	-2.33126	0.0197396	0.0396165
C2_00200W_A		C2_00200W_A	187.887	-0.495693	0.207078	-2.39375	0.0166771	0.0341173
CR_03530W_A		CR_03530W_A	1172.41	-0.495685	0.175361	-2.82664	0.00470385	0.0110266
C2_04710C_A	URE2	URE2	537.389	-0.494985	0.175239	-2.82463	0.00473349	0.0110797
C2_02320C_A	CPR3	CPR3	1145.49	-0.494887	0.171412	-2.88712	0.0038879	0.00929232
C6_02610C_A	CDC37	CDC37	403.681	-0.4943	0.202026	-2.44672	0.0144163	0.0300245
C3_07610W_A	TIP120	TIP120	472.449	-0.494133	0.167939	-2.94234	0.00325747	0.0079563
C4_04030W_A	JEN2	JEN2	282.629	-0.49161	0.294989	-1.66654	0.0956063	0.153221
C3_07430W_A		C3_07430W_A	1229.05	-0.491364	0.213093	-2.30587	0.0211181	0.0419323
C6_00700C_A		C6_00700C_A	230.014	-0.491316	0.189217	-2.59657	0.00941595	0.0205686
C3_04140C_A	EGD2	EGD2	1256.31	-0.489314	0.238401	-2.05248	0.0401226	0.0734212
C5_04250W_A	MRV8	MRV8	31.151	-0.487817	0.407943	-1.1958	0.231776	0.32181
C1_03730C_A	MNS1	MNS1	534.742	-0.487714	0.180664	-2.69956	0.00694322	0.0156186
CR_02160W_A	UGT51C1	UGT51C1	892.417	-0.487518	0.193722	-2.51658	0.01185	0.0252175
CR_02620C_A		CR_02620C_A	732.625	-0.48654	0.151752	-3.20616	0.00134521	0.00361379
C2_08460C_A		C2_08460C_A	105.596	-0.486401	0.253172	-1.92123	0.0547028	0.0956095
C6_02160W_A		C6_02160W_A	142.287	-0.48593	0.238167	-2.04029	0.041321	0.0751592
C1_02040C_A		C1_02040C_A	292.846	-0.485469	0.226338	-2.14489	0.0319619	0.0603054
CR_03930C_A		CR_03930C_A	653.035	-0.485015	0.174247	-2.78348	0.00537787	0.0124006
C6_03590C_A		C6_03590C_A	297.103	-0.484619	0.192404	-2.51876	0.011777	0.0250874
C5_02770W_A	MSW1	MSW1	191.713	-0.4821	0.202739	-2.37794	0.0174098	0.0354678
C5_00070W_A	CDC11	CDC11	812.744	-0.482045	0.181168	-2.66076	0.00779656	0.0173658
C4_01150W_A	ASK1	ASK1	182.948	-0.481172	0.242514	-1.9841	0.0472449	0.0841736
C5_03690W_A		C5_03690W_A	453.333	-0.480922	0.180027	-2.67138	0.0075539	0.0168667
C2_01920C_A		C2_01920C_A	440.935	-0.479882	0.234428	-2.04703	0.0406552	0.0741607
C2_08430C_A	PGA46	PGA46	62.4146	-0.479042	0.320977	-1.49245	0.135581	0.205803
C3_07220C_A	PRO2	PRO2	909.019	-0.478992	0.162302	-2.95123	0.00316507	0.00775746
C7_02800W_A	NIK1	NIK1	1009.91	-0.478941	0.189764	-2.52387	0.011607	0.0247834
C2_04020C_A	SDS22	SDS22	1124.08	-0.478007	0.152221	-3.14022	0.0016882	0.00444062
C1_12220W_A	CDC6	CDC6	63.4546	-0.47668	0.323019	-1.4757	0.140023	0.211484
C7_00130W_A		C7_00130W_A	612.905	-0.476215	0.171033	-2.78435	0.00536345	0.0123763
C1_06380C_A		C1_06380C_A	266.754	-0.475575	0.199678	-2.38171	0.0172326	0.0351518
C6_01830W_A	CTA1	CTA1	472.032	-0.474399	0.179941	-2.63641	0.00837895	0.0185523
C4_03930C_A		C4_03930C_A	58.2124	-0.474386	0.290991	-1.63024	0.10305	0.163378
C1_06510C_A		C1_06510C_A	824.487	-0.473882	0.158769	-2.98472	0.00283835	0.00703822
C1_09580C_A	LIP1	LIP1	42.0256	-0.473253	0.451864	-1.04734	0.294945	0.391861
C4_01550C_A	CPA1	CPA1	1331.35	-0.472907	0.200259	-2.36148	0.0182024	0.0368918
C4_04440W_A		C4_04440W_A	783.499	-0.47253	0.170167	-2.77687	0.00548859	0.0126192
C6_01660C_A		C6_01660C_A	2.11754	-0.472088	0.8106	-0.582393	0.560302	0.653463
C1_05240C_A	RPT1	RPT1	1657.54	-0.471837	0.180327	-2.61657	0.00888187	0.0195364
C3_07670W_A		C3_07670W_A	199.423	-0.470984	0.221362	-2.12766	0.033365	0.0627931
C5_01500C_A	ZCF20	ZCF20	249.118	-0.470879	0.196318	-2.39855	0.0164601	0.0337169
C1_04830W_A	SEC21	SEC21	667.301	-0.470502	0.179525	-2.62082	0.00877192	0.0193281
C2_02300W_A		C2_02300W_A	60.2679	-0.470268	0.295813	-1.58975	0.111892	0.174715
C7_00340C_A		C7_00340C_A	806.591	-0.470209	0.201348	-2.3353	0.0195275	0.0392529
C7_03220C_A	ZCF29	ZCF29	805.989	-0.470032	0.175499	-2.67826	0.00740068	0.0165654
C2_03910C_A		C2_03910C_A	381.853	-0.469727	0.174048	-2.69884	0.00695823	0.0156468
C7_02310C_A		C7_02310C_A	330.534	-0.469569	0.182857	-2.56795	0.0102301	0.022153
CR_01620C_A	MET6	MET6	5240.91	-0.469521	0.247351	-1.89819	0.0576705	0.100053
C2_08300C_A		C2_08300C_A	4.20245	-0.468953	0.763272	-0.614398	0.538952	0.634626
C1_11860W_A		C1_11860W_A	764.343	-0.468731	0.198945	-2.35608	0.0184688	0.0373376
C4_04950W_A		C4_04950W_A	44.8051	-0.468648	0.321753	-1.45654	0.145242	0.218121
C1_14000C_A	DOA4	DOA4	1168.99	-0.468529	0.171072	-2.73879	0.00616664	0.0140459
C1_04410C_A	ESS1	ESS1	832.395	-0.468049	0.165821	-2.82261	0.00476346	0.0111457
C4_03400W_A		C4_03400W_A	228.377	-0.467765	0.203247	-2.30146	0.0213657	0.0423181
CR_09120C_A	TUB1	TUB1	1388.06	-0.46762	0.179004	-2.61234	0.00899242	0.0197454
C4_01690C_A	HRT2	HRT2	595.523	-0.467311	0.161886	-2.88667	0.00389343	0.00929853
CR_02120C_A		CR_02120C_A	538.972	-0.467246	0.201563	-2.31811	0.0204433	0.0407909
C6_00920W_A		C6_00920W_A	709.41	-0.467192	0.183994	-2.53917	0.0111115	0.0238296
C7_01820C_A	VMA11	VMA11	701.841	-0.466283	0.160414	-2.90675	0.00365206	0.0088049
C6_02930W_A		C6_02930W_A	1336.56	-0.4662	0.204334	-2.28155	0.0225156	0.0443192
CR_03090C_A	MLC1	MLC1	667.484	-0.464832	0.212508	-2.18736	0.0287161	0.0549397
C1_09260C_A	PTC1	PTC1	421.631	-0.464734	0.185657	-2.50319	0.0123079	0.026113
C4_05800C_A		C4_05800C_A	140.052	-0.463965	0.245309	-1.89135	0.0585777	0.101294
CR_02790C_A	ALG5	ALG5	184.007	-0.463335	0.205472	-2.25498	0.0241346	0.0471984
C1_03560C_A	SUA71	SUA71	2020.89	-0.46279	0.182101	-2.54139	0.0110412	0.0237029
C2_01720C_A		C2_01720C_A	221.326	-0.461562	0.229845	-2.00815	0.0446276	0.0800271
CR_04190W_A	SRV2	SRV2	749.595	-0.461311	0.172588	-2.6729	0.0075198	0.0167965
C1_03720C_A		C1_03720C_A	78.4942	-0.460998	0.294455	-1.5656	0.117443	0.181925
C1_11760C_A		C1_11760C_A	221.418	-0.460915	0.195157	-2.36177	0.0181879	0.0368871
C5_05310W_A	PRE1	PRE1	1281.34	-0.460913	0.159016	-2.89853	0.00374917	0.00900141
C7_01320W_A		C7_01320W_A	599.996	-0.460686	0.185949	-2.47748	0.0132312	0.0279042
C2_06510W_A		C2_06510W_A	348.409	-0.460548	0.178515	-2.57988	0.00988344	0.0214863
C7_00350C_A		C7_00350C_A	1771.34	-0.459883	0.251668	-1.82734	0.067649	0.114608
C2_02090W_A		C2_02090W_A	213.864	-0.458589	0.235909	-1.94392	0.0519045	0.0912967
C1_12930C_A		C1_12930C_A	219.247	-0.458533	0.204842	-2.23846	0.0251907	0.0489024
C4_07120C_A	MSH2	MSH2	397.543	-0.458365	0.201857	-2.27074	0.0231627	0.0454237
C1_06930W_A	PGA63	PGA63	1407.67	-0.458349	0.201443	-2.27533	0.022886	0.0449506
C4_02570C_A		C4_02570C_A	0.831651	-0.457523	0.757481	-0.604005	0.54584	0.640716
C6_01090C_A		C6_01090C_A	13.1452	-0.457479	0.51548	-0.887482	0.37482	0.475301
C2_07120W_A	RFA2	RFA2	479.123	-0.457397	0.228205	-2.00432	0.0450354	0.0806499
C6_01670W_A	MAE1	MAE1	350.112	-0.455675	0.185716	-2.45361	0.014143	0.029546
C7_03160W_A		C7_03160W_A	488.052	-0.454674	0.204037	-2.2284	0.0258541	0.0500981
C1_10080W_A		C1_10080W_A	98.6722	-0.454549	0.255833	-1.77674	0.0756103	0.125549
C1_09160W_A	AOX1	AOX1	290.152	-0.454332	0.240412	-1.8898	0.0587841	0.101596
C1_14490C_A	SAM35	SAM35	962.183	-0.454297	0.167444	-2.71313	0.00666507	0.0150569
C1_05770C_A	PRC3	PRC3	610.436	-0.454014	0.210915	-2.15259	0.0313505	0.0593184
C2_00560W_A		C2_00560W_A	1.7516	-0.453895	0.815191	-0.556796	0.577667	0.668922
C2_07700C_A		C2_07700C_A	38.7728	-0.453447	0.341745	-1.32686	0.184555	0.266384
C1_07210C_A		C1_07210C_A	670.356	-0.452665	0.162022	-2.79384	0.0052086	0.0120584
C3_01470W_A	ARF3	ARF3	1073.64	-0.452294	0.225277	-2.00773	0.0446724	0.0800848
C3_05940C_A		C3_05940C_A	151.877	-0.452146	0.228981	-1.9746	0.0483131	0.0858599
C2_06740W_A		C2_06740W_A	111.718	-0.451634	0.26935	-1.67675	0.0935905	0.150713
C3_02910W_A		C3_02910W_A	3.22181	-0.451488	0.780146	-0.578722	0.562777	0.655747
C1_08130C_A	TERT	TERT	168.681	-0.451265	0.234143	-1.92731	0.0539416	0.094461
C5_00920W_A		C5_00920W_A	198.255	-0.45092	0.209703	-2.15027	0.0315336	0.0596293
C3_05960W_A	ASE1	ASE1	93.9337	-0.450414	0.28475	-1.58179	0.113697	0.17705
CR_05810C_A	tP(UGG)5	tP(UGG)5	0.443541	-0.448102	0.654814	-0.68432	0.493773	0.593987
CR_06020W_A		CR_06020W_A	133.576	-0.447969	0.22409	-1.99906	0.0456018	0.0815666
CR_07900C_A		CR_07900C_A	1.18095	-0.447649	0.804673	-0.556312	0.577998	0.669006
CR_03860C_A		CR_03860C_A	343.571	-0.447627	0.206718	-2.1654	0.0303572	0.0576795
CR_04380C_A	SEC26	SEC26	1441.26	-0.447055	0.146221	-3.0574	0.00223269	0.00571004
C1_12900W_A		C1_12900W_A	223.434	-0.446428	0.20379	-2.19063	0.0284789	0.0545351
C1_10830W_A	BIG1	BIG1	205.831	-0.445964	0.193543	-2.30421	0.0212106	0.0420634
CR_06770C_A		CR_06770C_A	175.32	-0.44578	0.203999	-2.18521	0.0288732	0.0551572
C7_00390W_A	SPL1	SPL1	2785.31	-0.444929	0.139943	-3.17935	0.00147606	0.00394527
C5_03090W_A	VPS4	VPS4	704.567	-0.444903	0.184788	-2.40764	0.016056	0.0329637
C1_08790W_A	TPO3	TPO3	241.797	-0.444799	0.229175	-1.94087	0.0522736	0.0917932
C2_10310C_A	KIP2	KIP2	101.273	-0.444654	0.2608	-1.70496	0.088202	0.143125
CR_01360W_A		CR_01360W_A	120.158	-0.444634	0.241281	-1.84281	0.0653571	0.111135
C5_04420W_A		C5_04420W_A	630.473	-0.444495	0.157674	-2.81908	0.00481612	0.0112524
C1_02560W_A		C1_02560W_A	36.0922	-0.444321	0.357917	-1.24141	0.214455	0.302054
C2_02250C_A	OPI1	OPI1	403.537	-0.443535	0.19008	-2.33341	0.0196266	0.0394396
C5_03890C_A		C5_03890C_A	3.65877	-0.443501	0.760829	-0.582918	0.559948	0.65317
C1_01940C_A		C1_01940C_A	210.554	-0.442696	0.240242	-1.84271	0.0653714	0.111135
CR_03420C_A	NOT4	NOT4	995.148	-0.441845	0.230779	-1.91458	0.0555465	0.0969505
C5_03480C_A		C5_03480C_A	973.033	-0.441193	0.175988	-2.50695	0.0121778	0.0258804
C1_00090W_A		C1_00090W_A	35.2921	-0.441058	0.371134	-1.1884	0.234674	0.3248
C1_09730W_A	DAM1	DAM1	402.027	-0.440864	0.167827	-2.62689	0.00861679	0.0190276
C5_03290C_A		C5_03290C_A	485.197	-0.440769	0.205312	-2.14682	0.0318072	0.0600609
C3_05450C_A		C3_05450C_A	194.913	-0.440762	0.246765	-1.78616	0.0740734	0.123514
C1_07470C_A		C1_07470C_A	163.81	-0.440221	0.223524	-1.96946	0.0489005	0.0867824
C1_06660W_A		C1_06660W_A	802.48	-0.439641	0.150919	-2.91309	0.00357874	0.00864516
C6_01320W_A	TRA1	TRA1	653.841	-0.439621	0.183026	-2.40197	0.0163072	0.0334469
C4_02450W_A		C4_02450W_A	164.965	-0.439198	0.23392	-1.87756	0.0604418	0.104016
C3_00540C_A	IST1	IST1	160.251	-0.438917	0.229349	-1.91375	0.0556522	0.0971083
C7_01710W_A		C7_01710W_A	668.78	-0.438154	0.164318	-2.66649	0.00766474	0.0170962
C1_09930W_A		C1_09930W_A	23.1487	-0.437548	0.411051	-1.06446	0.28712	0.38339
C5_00850C_A		C5_00850C_A	189.927	-0.436254	0.276105	-1.58003	0.1141	0.177439
C1_12150C_A		C1_12150C_A	197.321	-0.436204	0.196329	-2.2218	0.0262967	0.0508937
C6_01980C_A		C6_01980C_A	494.955	-0.436179	0.163372	-2.66985	0.00758861	0.0169383
C5_05430W_A	PEX4	PEX4	82.9125	-0.43613	0.265512	-1.6426	0.100465	0.159677
C3_06500W_A	UBA1	UBA1	3088.16	-0.435079	0.167545	-2.5968	0.00940976	0.0205622
C7_04000W_A		C7_04000W_A	392.381	-0.434919	0.168998	-2.57351	0.0100671	0.0218632
C1_05950C_A		C1_05950C_A	380.543	-0.434828	0.186705	-2.32896	0.0198614	0.0397855
C4_02130W_A	CYT2	CYT2	544.868	-0.434485	0.183442	-2.36851	0.0178599	0.0362799
C1_03310W_A	ARP7	ARP7	586.549	-0.43406	0.16465	-2.63626	0.00838265	0.0185541
CR_09930W_A		CR_09930W_A	222.655	-0.433847	0.200429	-2.16459	0.030419	0.0577481
C5_00160W_A		C5_00160W_A	315.868	-0.433169	0.217247	-1.9939	0.0461635	0.0824785
C3_02100W_A	STE50	STE50	305.277	-0.433064	0.175483	-2.46785	0.0135928	0.0285813
C7_00600C_A		C7_00600C_A	517.243	-0.432337	0.186109	-2.32302	0.0201779	0.0403684
C4_04130W_A		C4_04130W_A	296.572	-0.43167	0.192776	-2.23923	0.0251409	0.0488206
C3_04880W_A	PIN3	PIN3	3144.39	-0.430868	0.164484	-2.61952	0.00880541	0.0193884
C1_13110C_A	CHS3	CHS3	1318.1	-0.43038	0.158763	-2.71083	0.00671156	0.0151511
C1_06080C_A	ARC35	ARC35	361.869	-0.430197	0.168382	-2.55489	0.0106221	0.0229429
C2_04160W_A		C2_04160W_A	154.017	-0.43011	0.222409	-1.93387	0.0531286	0.0931916
C2_07180W_A		C2_07180W_A	35.0778	-0.429367	0.432557	-0.992624	0.320893	0.4207
CR_01460C_A		CR_01460C_A	16.18	-0.428127	0.493189	-0.868078	0.385352	0.486132
C2_06100W_A	PMT4	PMT4	938.822	-0.427892	0.208818	-2.04912	0.0404506	0.0738936
CR_04220C_A		CR_04220C_A	190.309	-0.426718	0.283245	-1.50653	0.13193	0.201368
C4_01670C_A		C4_01670C_A	284.944	-0.426617	0.207973	-2.05131	0.0402368	0.0736091
C3_01890C_A		C3_01890C_A	1438.6	-0.42635	0.162845	-2.61814	0.00884103	0.0194601
C1_01240W_A	IFD3	IFD3	145.796	-0.426296	0.237285	-1.79656	0.0724062	0.121212
C6_01650C_A	FMP27	FMP27	307.528	-0.425449	0.182117	-2.33613	0.0194846	0.039179
C1_08970W_A		C1_08970W_A	629.701	-0.425364	0.229132	-1.85642	0.0633944	0.108267
C7_02490W_A	PEX1	PEX1	395.848	-0.425088	0.184405	-2.30519	0.021156	0.0419814
C3_01700W_A	CDC53	CDC53	589.736	-0.425035	0.162582	-2.61429	0.00894133	0.0196536
C5_01280C_A	NUF2	NUF2	207.469	-0.424122	0.210719	-2.01274	0.0441422	0.0792686
CR_08080W_A		CR_08080W_A	78.2305	-0.423889	0.261887	-1.6186	0.105534	0.166689
CM_00230W		CM_00230W	4.72344	-0.42377	0.759814	-0.557728	0.57703	0.668428
C3_04970C_A		C3_04970C_A	722.119	-0.423596	0.171991	-2.46289	0.0137821	0.0288933
C6_02170C_A	SWD3	SWD3	140.419	-0.423528	0.236082	-1.79399	0.0728151	0.1218
C6_01760W_A	SEC12	SEC12	355.427	-0.422225	0.170702	-2.47347	0.013381	0.0282013
C1_05560W_A	RIB4	RIB4	473.527	-0.421664	0.198237	-2.12707	0.0334144	0.0628301
C2_02290C_A		C2_02290C_A	72.1406	-0.42166	0.298732	-1.4115	0.158097	0.233775
C3_06710W_A		C3_06710W_A	542.194	-0.421529	0.179893	-2.34323	0.0191178	0.0385514
C1_05250W_A		C1_05250W_A	1185.63	-0.41919	0.174614	-2.40067	0.0163651	0.0335548
C2_01650W_A		C2_01650W_A	291.573	-0.418256	0.182515	-2.29162	0.0219275	0.0433496
CR_04630C_A	DIT2	DIT2	107.859	-0.418052	0.252239	-1.65737	0.0974457	0.155776
CR_03020C_A		CR_03020C_A	164.004	-0.417649	0.28767	-1.45184	0.146547	0.219717
C6_00910C_A	AIP5	AIP5	552.764	-0.417577	0.196282	-2.12743	0.0333842	0.0628053
CR_06820W_A		CR_06820W_A	280.633	-0.416991	0.191337	-2.17936	0.0293049	0.0558642
C2_04430W_A		C2_04430W_A	0.415188	-0.4165	0.6462	-0.644538	0.519227	0.617628
CR_03740C_A		CR_03740C_A	450.265	-0.416447	0.176204	-2.36343	0.0181067	0.0367342
C1_03100W_A		C1_03100W_A	1158.53	-0.416356	0.165909	-2.50954	0.0120887	0.0256997
CR_08350W_A		CR_08350W_A	890.54	-0.41623	0.163372	-2.54774	0.0108423	0.023355
C3_00290W_A	RPT2	RPT2	2866.13	-0.416163	0.160732	-2.58918	0.00962054	0.0209631
C3_01330W_A	ZCF8	ZCF8	268.638	-0.415857	0.207851	-2.00074	0.0454199	0.0812659
C5_02640W_A		C5_02640W_A	239.549	-0.415832	0.185543	-2.24117	0.0250152	0.0486658
C4_04210C_A	SOH1	SOH1	211.617	-0.415762	0.207367	-2.00496	0.0449675	0.0805683
C1_06710W_A	KIN28	KIN28	221.177	-0.415746	0.222753	-1.8664	0.0619851	0.106289
C6_03320W_A		C6_03320W_A	268.228	-0.415685	0.226674	-1.83385	0.0666768	0.113134
C4_04000W_A	MET4	MET4	619.509	-0.415436	0.210241	-1.976	0.0481547	0.0856264
C1_04440W_A		C1_04440W_A	155.876	-0.415419	0.219143	-1.89565	0.0580061	0.100443
C7_02850W_A		C7_02850W_A	439.874	-0.415272	0.196272	-2.1158	0.0343618	0.0643069
C5_00090C_A		C5_00090C_A	638.769	-0.41489	0.203369	-2.04008	0.0413423	0.0751764
C1_09570W_A		C1_09570W_A	467.874	-0.413927	0.178079	-2.32441	0.0201035	0.0402324
CR_07160C_A		CR_07160C_A	332.049	-0.413315	0.195441	-2.11479	0.0344481	0.0644493
C2_06790W_A		C2_06790W_A	142.493	-0.413261	0.22426	-1.84278	0.0653611	0.111135
C2_06050C_A	tM(CAU)3	tM(CAU)3	0.735432	-0.412882	0.714914	-0.577527	0.563584	0.656433
C2_08950W_A		C2_08950W_A	230.697	-0.412526	0.19484	-2.11726	0.0342378	0.0641315
C4_06690C_A		C4_06690C_A	1561.55	-0.411259	0.156151	-2.63373	0.00844522	0.0186795
C7_03680W_A		C7_03680W_A	242.39	-0.410841	0.219038	-1.87566	0.0607015	0.104341
C7_03690W_A		C7_03690W_A	207.462	-0.410493	0.219511	-1.87004	0.0614786	0.105506
C3_02290W_A		C3_02290W_A	114.504	-0.41031	0.236489	-1.735	0.0827402	0.135509
C6_01770W_A	RAD18	RAD18	77.903	-0.41024	0.290007	-1.41459	0.15719	0.232597
C3_00890C_A		C3_00890C_A	196.314	-0.410208	0.199777	-2.05333	0.040041	0.073293
C5_00830C_A	ERV46	ERV46	272.859	-0.409554	0.195897	-2.09067	0.036558	0.0677973
C1_09680W_A	MTS1	MTS1	2101.4	-0.409544	0.22537	-1.81721	0.0691854	0.11693
C3_06290W_A		C3_06290W_A	673.78	-0.409481	0.174606	-2.34517	0.0190185	0.0383755
C1_07450W_A		C1_07450W_A	26.9658	-0.408471	0.41188	-0.991723	0.321333	0.421102
C3_04430W_A	RIP1	RIP1	2288.73	-0.408228	0.160958	-2.53624	0.0112049	0.0240138
CR_04890W_A	LYS5	LYS5	129.252	-0.407707	0.222197	-1.83489	0.0665219	0.112909
C7_00910C_A		C7_00910C_A	669.204	-0.407194	0.175718	-2.31731	0.0204868	0.040857
C5_04660C_A	TIP1	TIP1	510.792	-0.406182	0.178433	-2.27638	0.0228232	0.0448542
C5_02030W_A	RPN8	RPN8	707.417	-0.406165	0.193811	-2.09568	0.0361104	0.0670455
C3_01800C_A		C3_01800C_A	322.312	-0.405903	0.184042	-2.20549	0.02742	0.052778
C7_01440W_A		C7_01440W_A	257.474	-0.405522	0.226993	-1.7865	0.0740188	0.123455
C2_03060W_A	PR26	PR26	1425.74	-0.404927	0.183057	-2.21202	0.0269653	0.0519817
C3_02920W_A		C3_02920W_A	763.559	-0.404643	0.19021	-2.12735	0.0333913	0.0628053
C1_10230C_A		C1_10230C_A	538.683	-0.40454	0.199559	-2.02717	0.0426453	0.0771921
C2_02870W_A		C2_02870W_A	216.721	-0.404367	0.189414	-2.13483	0.0327746	0.0617552
C1_01220C_A		C1_01220C_A	377.515	-0.404166	0.196636	-2.0554	0.03984	0.0729883
CR_05940W_A	CEK2	CEK2	60.5353	-0.403956	0.330356	-1.22279	0.221408	0.309827
C1_12530C_A		C1_12530C_A	168.544	-0.403949	0.207023	-1.95123	0.0510299	0.0898705
CR_07790C_A	YHB1	YHB1	372.683	-0.403808	0.259656	-1.55517	0.119906	0.185322
C3_00640W_A		C3_00640W_A	1758.82	-0.403608	0.220539	-1.8301	0.0672349	0.114028
C3_05070W_A	CEM1	CEM1	390.807	-0.403233	0.172293	-2.34039	0.0192638	0.0387841
C5_04890C_A		C5_04890C_A	87.9344	-0.4032	0.251823	-1.60112	0.109349	0.171564
C1_11170W_A	WBP1	WBP1	833.979	-0.403168	0.193385	-2.08479	0.0370882	0.0686602
C3_04920C_A		C3_04920C_A	1240.21	-0.403028	0.156106	-2.58176	0.00982973	0.0213769
C3_05310W_A	USO6	USO6	914.156	-0.402968	0.182375	-2.20955	0.0271363	0.0522479
C1_04740W_A	LPG20	LPG20	244.325	-0.40253	0.215246	-1.87009	0.0614712	0.105506
C7_03800W_A		C7_03800W_A	385.137	-0.402034	0.197444	-2.03619	0.0417311	0.075775
C1_11440C_A	GIN1	GIN1	99.5118	-0.401532	0.263171	-1.52575	0.127073	0.195128
C3_01400W_A	END3	END3	354.652	-0.401321	0.204191	-1.96542	0.0493662	0.0874865
C1_14430C_A		C1_14430C_A	466.489	-0.401162	0.217321	-1.84594	0.0649008	0.110453
C6_00230W_A		C6_00230W_A	322.679	-0.400902	0.195106	-2.05479	0.039899	0.0730752
C1_01320W_A	MRS7	MRS7	837.145	-0.400897	0.165543	-2.42171	0.0154476	0.0318795
C3_07260C_A	ECM29	ECM29	1121.92	-0.400039	0.19773	-2.02316	0.043057	0.0776714
C4_01310W_A		C4_01310W_A	130.68	-0.399743	0.229099	-1.74485	0.0810118	0.13316
C5_04270C_A	SAH1	SAH1	2333.95	-0.399684	0.198107	-2.01752	0.0436414	0.0785917
C2_07670C_A	GLE1	GLE1	508.147	-0.399656	0.163892	-2.43854	0.0147468	0.0306124
C1_06150W_A		C1_06150W_A	1.82258	-0.399408	0.812467	-0.491599	0.623003	0.707673
C3_01720C_A		C3_01720C_A	1054.19	-0.399314	0.177224	-2.25316	0.0242491	0.0474079
C2_06470W_A	RTA2	RTA2	851.398	-0.398919	0.20185	-1.97631	0.0481193	0.0855874
C4_03900C_A	RAM1	RAM1	78.5503	-0.398831	0.293709	-1.35791	0.174492	0.25388
C4_05450C_A	CBR1	CBR1	1151.61	-0.398736	0.188058	-2.12028	0.0339826	0.0637286
C5_04650C_A	MSM1	MSM1	227.651	-0.39862	0.210295	-1.89553	0.0580225	0.100444
C3_04660C_A	ARG11	ARG11	332.1	-0.398533	0.203625	-1.95719	0.0503248	0.088764
C4_06260W_A	PGA43	PGA43	331.989	-0.398481	0.188269	-2.11656	0.0342976	0.0642245
C1_01700W_A	ARP8	ARP8	336.025	-0.396908	0.170219	-2.33175	0.0197139	0.0395774
C7_02840C_A	ERG5	ERG5	1833.01	-0.396592	0.163987	-2.41844	0.0155871	0.0321153
CR_06730W_A	APG7	APG7	463.907	-0.396479	0.213796	-1.85448	0.063671	0.108651
CM_00310W	NAD2	NAD2	1.47391	-0.396249	0.807315	-0.490824	0.623551	0.707977
CR_09360W_A	FCY24	FCY24	308.318	-0.395902	0.187396	-2.11265	0.0346312	0.0647536
C7_00370W_A	DCC1	DCC1	82.5253	-0.395646	0.317732	-1.24522	0.213051	0.300478
CR_01210C_A	HSE1	HSE1	819.424	-0.395512	0.201014	-1.96758	0.049116	0.0871161
C1_13580W_A	SEC18	SEC18	991.418	-0.395223	0.152341	-2.59432	0.00947779	0.0206895
C1_13490C_A		C1_13490C_A	118.754	-0.395147	0.241243	-1.63796	0.10143	0.161089
C3_03540W_A		C3_03540W_A	239.247	-0.394616	0.191487	-2.06079	0.0393226	0.0722071
C1_03920C_A		C1_03920C_A	188.147	-0.394546	0.212121	-1.86001	0.0628844	0.10754
C6_00660C_A		C6_00660C_A	199.4	-0.39401	0.214865	-1.83376	0.0666899	0.113134
CR_01350C_A		CR_01350C_A	1147.34	-0.393766	0.151268	-2.60311	0.00923836	0.0202085
CR_03880W_A	IFF9	IFF9	86.7148	-0.393572	0.252451	-1.559	0.118995	0.184105
C2_04270W_A	CAK1	CAK1	376.44	-0.392847	0.190746	-2.05953	0.0394435	0.0723873
C2_07260C_A	DQD1	DQD1	491.323	-0.392766	0.211588	-1.85628	0.0634139	0.108271
C5_00600C_A		C5_00600C_A	17.765	-0.392331	0.451136	-0.86965	0.384492	0.485626
C2_09260C_A	GLO2	GLO2	475.633	-0.391836	0.175203	-2.23647	0.0253212	0.0491407
CR_01140C_A	ERG27	ERG27	228.154	-0.391559	0.210718	-1.85821	0.063139	0.107889
C4_01360W_A	PGA53	PGA53	1102.71	-0.391508	0.235711	-1.66097	0.09672	0.15485
C3_07440W_A	TPI1	TPI1	4534.2	-0.391004	0.171733	-2.27682	0.0227971	0.0448176
C1_12170C_A		C1_12170C_A	471.894	-0.390999	0.171633	-2.27811	0.0227202	0.044694
C4_04760C_A		C4_04760C_A	226.735	-0.390938	0.199102	-1.9635	0.0495876	0.0877319
C1_08820C_A		C1_08820C_A	94.4651	-0.390805	0.241108	-1.62087	0.105045	0.166042
CR_07180W_A	EMP46	EMP46	622.63	-0.390615	0.157934	-2.47329	0.0133876	0.028206
C2_05810W_A		C2_05810W_A	127.153	-0.389514	0.220084	-1.76985	0.0767527	0.127114
C5_05330C_A	RER2	RER2	747.827	-0.388772	0.173179	-2.24491	0.0247737	0.0483144
C5_03800W_A		C5_03800W_A	1710.19	-0.388242	0.191562	-2.02672	0.0426915	0.0772535
C1_00600W_A	APC1	APC1	442.814	-0.387899	0.172931	-2.24309	0.0248913	0.0484841
CR_02670C_A		CR_02670C_A	174.498	-0.387377	0.268203	-1.44434	0.148642	0.222124
C3_02590W_A	APL5	APL5	294.066	-0.387355	0.180535	-2.1456	0.0319051	0.0602241
C5_00440C_A	VPS2	VPS2	519.857	-0.386537	0.173233	-2.23132	0.0256599	0.0497371
C1_11150W_A		C1_11150W_A	711.767	-0.386509	0.153446	-2.51886	0.0117737	0.0250874
C1_03710C_A	MSB1	MSB1	229.899	-0.3865	0.203863	-1.89588	0.0579764	0.100421
CR_10230W_A		CR_10230W_A	1192.53	-0.386197	0.222039	-1.73932	0.0819792	0.134471
CR_00220W_A		CR_00220W_A	436.428	-0.38607	0.241903	-1.59597	0.110496	0.172979
C1_07530W_A		C1_07530W_A	50.9755	-0.386043	0.315855	-1.22222	0.221626	0.310023
CR_05960W_A		CR_05960W_A	160.918	-0.385465	0.212111	-1.81728	0.0691744	0.11693
CR_03640C_A		CR_03640C_A	477.49	-0.385423	0.171944	-2.24157	0.0249894	0.0486304
C4_03920W_A		C4_03920W_A	133.754	-0.384841	0.235636	-1.6332	0.102427	0.16243
C2_00950C_A	RFC5	RFC5	259.651	-0.38364	0.208179	-1.84284	0.0653524	0.111135
C1_08320W_A	TKL1	TKL1	8053.94	-0.383548	0.163779	-2.34186	0.0191878	0.0386557
C1_12080W_A	LCB4	LCB4	522.603	-0.38301	0.186154	-2.05749	0.0396391	0.0726832
C2_01090C_A	ERG28	ERG28	183.639	-0.382975	0.206783	-1.85206	0.0640168	0.109124
CR_09160C_A	ERG13	ERG13	875.705	-0.382853	0.228548	-1.67515	0.0939041	0.151104
C3_06530W_A		C3_06530W_A	389.654	-0.382837	0.183544	-2.0858	0.0369964	0.0685302
C1_14590C_A	TLO4	TLO4	212.016	-0.381972	0.231883	-1.64726	0.0995043	0.158428
C1_07280C_A		C1_07280C_A	206.761	-0.381872	0.215628	-1.77098	0.0765648	0.126863
C2_01190C_A		C2_01190C_A	250.694	-0.380193	0.181159	-2.09868	0.0358454	0.066612
C2_02500W_A		C2_02500W_A	270.56	-0.379963	0.200368	-1.89633	0.0579163	0.100397
C4_03380C_A	DAO2	DAO2	162.34	-0.379464	0.269599	-1.40751	0.159275	0.235244
C5_05160C_A	CNB1	CNB1	407.476	-0.379419	0.185384	-2.04666	0.0406914	0.0741841
C1_09950C_A		C1_09950C_A	150.984	-0.379406	0.239083	-1.58692	0.11253	0.175514
C1_09200W_A	LYS142	LYS142	198.132	-0.379347	0.21436	-1.76967	0.0767825	0.12713
C3_03180C_A	PNP1	PNP1	319.153	-0.378674	0.174264	-2.17299	0.0297807	0.0566521
C4_06400C_A	VMA8	VMA8	357.377	-0.378664	0.199181	-1.90111	0.0572877	0.0994973
C6_03010W_A	TEL1	TEL1	511.615	-0.378059	0.167548	-2.25642	0.0240444	0.0470366
C3_06320W_A	ALS7	ALS7	546.266	-0.377726	0.217844	-1.73393	0.0829308	0.135717
C2_00870W_A		C2_00870W_A	653.92	-0.377315	0.1776	-2.12452	0.0336266	0.0631918
C1_07290W_A		C1_07290W_A	164.062	-0.376515	0.215135	-1.75013	0.0800951	0.131892
C1_02650W_A		C1_02650W_A	922.739	-0.376129	0.191477	-1.96436	0.0494881	0.0876047
CR_07620W_A	AAT21	AAT21	979.174	-0.375834	0.183719	-2.0457	0.0407857	0.0743346
C2_05980C_A		C2_05980C_A	440.263	-0.375747	0.181177	-2.07393	0.0380861	0.0702412
C5_01310W_A		C5_01310W_A	226.574	-0.375325	0.201683	-1.86096	0.0627496	0.107339
C6_03150C_A		C6_03150C_A	313.946	-0.374365	0.172933	-2.1648	0.0304026	0.0577481
C2_08020C_A		C2_08020C_A	824.099	-0.374257	0.157808	-2.37159	0.0177117	0.0359904
C3_03010C_A	DTD2	DTD2	955.774	-0.374202	0.166636	-2.24563	0.0247277	0.0482395
C2_02260W_A		C2_02260W_A	511.222	-0.373987	0.178701	-2.09281	0.0363662	0.0675008
C5_02730C_A		C5_02730C_A	319.437	-0.373976	0.183462	-2.03844	0.0415059	0.0753875
C5_04170W_A		C5_04170W_A	476.169	-0.372476	0.176562	-2.1096	0.0348929	0.0650896
C3_03690W_A		C3_03690W_A	284.324	-0.372425	0.186759	-1.99414	0.0461365	0.0824534
C3_01710C_A	PPT1	PPT1	323.083	-0.372268	0.232305	-1.6025	0.109045	0.171172
CR_09880W_A	DEF1	DEF1	5518.39	-0.372118	0.289077	-1.28726	0.198003	0.2829
C7_01590C_A	COE2	COE2	224.047	-0.371692	0.213079	-1.74439	0.0810915	0.133256
C6_01430C_A	FRP6	FRP6	436.576	-0.371134	0.211114	-1.75798	0.0787507	0.130083
C6_00500C_A		C6_00500C_A	188.533	-0.370539	0.244902	-1.51301	0.130277	0.199324
C1_14480W_A		C1_14480W_A	575.485	-0.37049	0.187045	-1.98075	0.0476193	0.0847455
C4_01120C_A		C4_01120C_A	415.819	-0.370294	0.176061	-2.10322	0.0354466	0.0659289
[truncated: 4,470 more rows]
