# Supplementary material for: Deletion of the Candida albicans TLO gene family results in alterations in membrane sterol composition and fluconazole tolerance
Source: PLoS One. 2024 Aug 9;19(8):e0308665. doi: 10.1371/journal.pone.0308665 (PMC11315338; doi:10.1371/journal.pone.0308665)
Supplement: S4 Table — (XLSX) [file pone.0308665.s006.xlsx]

## Sheet: Sheet1
S4 Table. Genes differentially expressed between WT and tlo null deletion mutant cultured on solid RPMI medium for 48 h at 37 °C in the presence of fluconazole
Gene ID	Symbol	Combined	Base Mean	Log2(FC)	Std Error	Wald Stats	P-Value	Adj P-Value
C3_05640W_A		C3_05640W_A	934.501	-8.08707	0.406329	-19.9028	3.85171e-88	1.87993e-85
C7_02000C_A		C7_02000C_A	426.406	-7.25898	0.380849	-19.06	5.42792e-81	2.15251e-78
C3_03570C_A		C3_03570C_A	4000.52	-6.97367	0.215345	-32.3837	4.65932e-230	2.95634e-226
CR_08310C_A		CR_08310C_A	2319.31	-6.72463	0.231894	-28.9987	6.83452e-185	2.16825e-181
C4_06910W_A		C4_06910W_A	313.117	-6.31205	0.352803	-17.8911	1.38276e-71	3.65566e-69
C4_01350W_A		C4_01350W_A	64.5274	-5.85958	0.553399	-10.5884	3.37474e-26	1.22358e-24
C4_06900W_A	GST1	GST1	672.333	-5.8546	0.31382	-18.6559	1.13092e-77	3.77669e-75
C4_03500C_A		C4_03500C_A	58.7986	-5.58039	0.53114	-10.5065	8.0672e-26	2.85957e-24
C5_04210C_A	MRV4	MRV4	48.5291	-5.51276	0.564255	-9.76998	1.51479e-22	4.21549e-21
C2_09850C_A		C2_09850C_A	346.285	-5.49894	0.323474	-16.9996	8.26325e-65	1.54207e-62
C2_07840W_A		C2_07840W_A	352.642	-5.41704	0.531438	-10.1932	2.12703e-24	6.748e-23
C1_09150W_A	AOX2	AOX2	1199.16	-5.28117	0.520572	-10.1449	3.49028e-24	1.09633e-22
C3_05630W_A	GTT1	GTT1	97.9067	-5.24955	0.449403	-11.6812	1.59112e-31	8.27513e-30
C7_00480W_A	FGR2	FGR2	65.5658	-5.18149	0.478497	-10.8287	2.5178e-27	9.98466e-26
C4_04020C_A		C4_04020C_A	43.1831	-5.02664	0.5199	-9.66847	4.10458e-22	1.11297e-20
C3_05840W_A		C3_05840W_A	1402.76	-4.99636	0.228052	-21.9088	2.14053e-106	2.26361e-103
C5_04190W_A	MRV2	MRV2	80.6952	-4.94171	0.429536	-11.5048	1.24818e-30	6.04555e-29
C2_00680C_A	SOD5	SOD5	155.557	-4.5849	0.305978	-14.9844	9.28139e-51	1.07073e-48
C1_11710C_A		C1_11710C_A	30.2681	-4.52462	0.581749	-7.77762	7.39034e-15	1.14092e-13
C5_04140W_A		C5_04140W_A	40.6904	-4.51625	0.503394	-8.9716	2.92242e-19	6.67005e-18
C4_03490C_A		C4_03490C_A	19.822	-4.49667	0.595883	-7.54623	4.48024e-14	6.34534e-13
C4_04050C_A	RHD3	RHD3	1301.79	-4.38694	0.436536	-10.0494	9.23855e-24	2.84556e-22
CR_04970C_A		CR_04970C_A	31.9969	-4.3459	0.527888	-8.23262	1.83165e-16	3.32052e-15
C6_04230W_A		C6_04230W_A	234.673	-4.25506	0.241653	-17.6082	2.13285e-69	5.20497e-67
C7_04080C_A		C7_04080C_A	35.3019	-4.20993	0.488855	-8.61181	7.19158e-18	1.47195e-16
C1_11320C_A		C1_11320C_A	116.915	-4.12889	0.356003	-11.5979	4.22308e-31	2.12662e-29
C1_10150W_A	WOR1	WOR1	172.619	-4.08091	0.586844	-6.954	3.55071e-12	4.15669e-11
C1_12040W_A		C1_12040W_A	46.4028	-4.07994	0.438854	-9.29682	1.44711e-20	3.57274e-19
CR_05340C_A	IFE2	IFE2	174.061	-4.0179	0.305382	-13.157	1.55217e-39	1.23107e-37
C6_01070C_A	CIP1	CIP1	971.167	-4.0144	0.240621	-16.6835	1.72873e-62	2.88652e-60
CR_06990W_A		CR_06990W_A	32.0989	-4.00926	0.509035	-7.87619	3.37504e-15	5.32702e-14
C3_05080W_A		C3_05080W_A	582.054	-3.99667	0.208613	-19.1583	8.25966e-82	3.49384e-79
C6_01180C_A	EBP1	EBP1	2972.78	-3.98067	0.175678	-22.6588	1.14128e-113	1.81036e-110
C7_00280W_A	HGT12	HGT12	105.943	-3.95161	0.360754	-10.9538	6.37499e-28	2.56008e-26
CR_09780C_A	IFA14	IFA14	303.695	-3.89292	0.276452	-14.0817	4.91881e-45	4.80152e-43
C2_02940W_A	MET1	MET1	2106.45	-3.87337	0.214788	-18.0335	1.06387e-72	3.0683e-70
C5_01360W_A	CFL4	CFL4	192.235	-3.86094	0.256154	-15.0727	2.44712e-51	2.87537e-49
C3_04450C_A		C3_04450C_A	144.041	-3.86004	0.292217	-13.2095	7.73335e-40	6.21115e-38
C6_03230W_A	ARG3	ARG3	1518.74	-3.82161	0.180748	-21.1433	3.18035e-99	2.01793e-96
C5_00470C_A	KRE62	KRE62	50.9065	-3.81982	0.414629	-9.21262	3.18248e-20	7.79647e-19
C6_03600C_A		C6_03600C_A	57.499	-3.79078	0.394546	-9.60795	7.40084e-22	1.96478e-20
C2_05960C_A		C2_05960C_A	234.578	-3.74101	0.270087	-13.8511	1.25257e-43	1.11938e-41
C2_06590C_A	GIT1	GIT1	404.607	-3.72605	0.253466	-14.7004	6.40968e-49	7.01197e-47
C6_00810C_A		C6_00810C_A	35.3065	-3.71681	0.448772	-8.28218	1.20937e-16	2.21776e-15
C4_03510C_A	HWP2	HWP2	13.855	-3.70911	0.600532	-6.17638	6.55863e-10	5.82021e-09
C1_09420W_A	LIP2	LIP2	25.7631	-3.69713	0.525607	-7.03401	2.00676e-12	2.41611e-11
C4_01170C_A	BMT9	BMT9	60.7858	-3.66891	0.379632	-9.6644	4.27131e-22	1.15107e-20
C7_04070C_A		C7_04070C_A	20.3639	-3.61377	0.534425	-6.76197	1.36126e-11	1.48405e-10
C2_02650C_A		C2_02650C_A	588.131	-3.55455	0.252994	-14.05	7.70884e-45	7.411e-43
C1_12720C_A		C1_12720C_A	70.4018	-3.54536	0.3448	-10.2824	8.46197e-25	2.7593e-23
C1_11530C_A		C1_11530C_A	523.528	-3.51515	0.214187	-16.4116	1.57932e-60	2.50519e-58
C1_09240C_A		C1_09240C_A	79.9637	-3.45709	0.341805	-10.1142	4.77898e-24	1.49373e-22
C7_02250W_A		C7_02250W_A	14.1047	-3.452	0.590261	-5.84826	4.96757e-09	3.88646e-08
C1_13440C_A	OFI1	OFI1	22.5243	-3.43939	0.499408	-6.88693	5.70109e-12	6.5295e-11
C1_12470W_A		C1_12470W_A	234.071	-3.4317	0.219091	-15.6634	2.69276e-55	3.35011e-53
C4_04040W_A		C4_04040W_A	9.31982	-3.43165	0.64078	-5.35544	8.53504e-08	5.32689e-07
CR_02240C_A	OPT2	OPT2	73.1283	-3.41557	0.349508	-9.7725	1.47766e-22	4.13028e-21
C3_05170W_A	WOR2	WOR2	744.687	-3.41516	0.201405	-16.9566	1.71904e-64	3.02981e-62
CR_01830C_A	PTR2	PTR2	130.628	-3.3794	0.529883	-6.37765	1.79829e-10	1.71839e-09
C1_10980W_A		C1_10980W_A	30.8819	-3.37086	0.463518	-7.27235	3.53296e-13	4.57483e-12
C5_04400W_A	RNY11	RNY11	98.15	-3.36965	0.312787	-10.773	4.619e-27	1.79801e-25
CR_10200W_A		CR_10200W_A	392.246	-3.36919	0.217244	-15.5088	3.02443e-54	3.69039e-52
C1_08350C_A		C1_08350C_A	256.033	-3.31809	0.273352	-12.1385	6.60195e-34	3.98947e-32
CR_06660W_A	SEO1	SEO1	965.337	-3.31239	0.17142	-19.3232	3.42555e-83	1.55251e-80
CR_03300C_A		CR_03300C_A	45.3621	-3.30553	0.43075	-7.67391	1.66831e-14	2.49656e-13
C4_04030W_A	JEN2	JEN2	61.2827	-3.29975	0.369714	-8.92516	4.45064e-19	1.00855e-17
C7_04340C_A		C7_04340C_A	333.69	-3.29064	0.206946	-15.901	6.23855e-57	8.42204e-55
C7_02070W_A	GRX1	GRX1	166.731	-3.25633	0.341413	-9.53782	1.45868e-21	3.79316e-20
CR_05580C_A		CR_05580C_A	11.6062	-3.2508	0.592778	-5.48401	4.15785e-08	2.73668e-07
C1_07430W_A	PHO100	PHO100	168.699	-3.24841	0.32615	-9.95986	2.28394e-23	6.74028e-22
C1_08610C_A		C1_08610C_A	4035.66	-3.22807	0.179822	-17.9515	4.67286e-72	1.2891e-69
C2_08580W_A		C2_08580W_A	28.8672	-3.22457	0.442511	-7.28699	3.16958e-13	4.11267e-12
C4_06620C_A		C4_06620C_A	96.1357	-3.17194	0.298488	-10.6267	2.23935e-26	8.30918e-25
C7_03550C_A		C7_03550C_A	68.2678	-3.16735	0.336927	-9.40071	5.41966e-21	1.37551e-19
C4_04400C_A		C4_04400C_A	9.31757	-3.15968	0.62528	-5.05322	4.34422e-07	2.46769e-06
C1_04270C_A		C1_04270C_A	22.2736	-3.1438	0.485081	-6.48099	9.11228e-11	8.96394e-10
CR_09180W_A	CDG1	CDG1	1721.41	-3.13602	0.143264	-21.8898	3.25198e-106	2.94769e-103
C6_02330W_A		C6_02330W_A	308.529	-3.12167	0.211535	-14.7572	2.76338e-49	3.07608e-47
C1_00030C_A		C1_00030C_A	43.1272	-3.10843	0.381955	-8.1382	4.01199e-16	6.97427e-15
CR_01840W_A		CR_01840W_A	35.8747	-3.10233	0.410293	-7.56127	3.99159e-14	5.67861e-13
C3_00600W_A	IFF11	IFF11	57.6547	-3.09681	0.3363	-9.20848	3.30766e-20	8.04104e-19
C4_02610C_A	SUL2	SUL2	577.033	-3.09101	0.188596	-16.3896	2.26912e-60	3.5116e-58
C4_06970C_A	ZRT101	ZRT101	2464.76	-3.09076	0.179181	-17.2494	1.13048e-66	2.39097e-64
C2_01950C_A	AMN1	AMN1	257.122	-3.08544	0.235495	-13.1019	3.20913e-39	2.51382e-37
C2_06350C_A		C2_06350C_A	29.8405	-3.05563	0.433831	-7.04336	1.87665e-12	2.26376e-11
C5_04220W_A	MRV5	MRV5	8.2368	-3.04896	0.627903	-4.85578	1.19912e-06	6.32979e-06
C3_02360C_A		C3_02360C_A	1156.72	-3.0382	0.190019	-15.989	1.52571e-57	2.10448e-55
C5_05510C_A		C5_05510C_A	33.9177	-3.00928	0.40584	-7.41493	1.21694e-13	1.65697e-12
C4_01330W_A		C4_01330W_A	96.831	-2.99607	0.367904	-8.14363	3.83614e-16	6.6869e-15
C5_03060C_A	TNA1	TNA1	25.5289	-2.99272	0.463505	-6.4567	1.07011e-10	1.04299e-09
C3_01640C_A		C3_01640C_A	13.3129	-2.97111	0.563329	-5.2742	1.33337e-07	8.14265e-07
C5_00870C_A	GIT4	GIT4	82.6867	-2.95197	0.316187	-9.33616	9.98915e-21	2.50518e-19
CR_06870C_A		CR_06870C_A	12.9095	-2.94879	0.564306	-5.22552	1.7367e-07	1.0376e-06
C3_01740C_A		C3_01740C_A	11.788	-2.94476	0.593559	-4.9612	7.00605e-07	3.84406e-06
C4_02990C_A	GST2	GST2	2737.46	-2.91949	0.166417	-17.5432	6.7054e-69	1.57577e-66
C5_05180W_A		C5_05180W_A	123.12	-2.89874	0.291249	-9.95278	2.45225e-23	7.17028e-22
C2_09860C_A		C2_09860C_A	477.594	-2.89635	0.259096	-11.1787	5.18554e-29	2.25358e-27
C7_02010C_A		C7_02010C_A	428.486	-2.88831	0.201223	-14.3538	1.00913e-46	1.08524e-44
C5_02800C_A		C5_02800C_A	27.6946	-2.86501	0.435145	-6.58403	4.57876e-11	4.68585e-10
C2_01630W_A		C2_01630W_A	78.723	-2.83591	0.322443	-8.79508	1.42952e-18	3.09566e-17
C4_03760W_A		C4_03760W_A	19.0656	-2.82811	0.529309	-5.34302	9.14086e-08	5.66948e-07
C1_13410W_A	COX19	COX19	207.061	-2.80451	0.220697	-12.7075	5.36995e-37	3.58656e-35
C2_10070W_A		C2_10070W_A	25.1778	-2.78989	0.462332	-6.03439	1.59562e-09	1.34451e-08
CR_06950C_A	ATX1	ATX1	632.422	-2.7879	0.207314	-13.4477	3.17435e-41	2.6855e-39
C5_03770C_A		C5_03770C_A	58.1755	-2.77853	0.352049	-7.89244	2.96343e-15	4.73626e-14
C2_06180C_A	FGR12	FGR12	10.0682	-2.77408	0.59694	-4.64717	3.36522e-06	1.62995e-05
C1_03890W_A		C1_03890W_A	8.60451	-2.76285	0.622541	-4.43802	9.07921e-06	4.01726e-05
CR_04500C_A		CR_04500C_A	1311.67	-2.76161	0.17591	-15.699	1.53607e-55	1.94927e-53
C4_01550C_A	CPA1	CPA1	1453.68	-2.75401	0.19755	-13.9408	3.57777e-44	3.3882e-42
C5_01380W_A	CFL5	CFL5	109.435	-2.74037	0.274886	-9.96912	2.08073e-23	6.25697e-22
C4_06780C_A	OYE32	OYE32	2930.11	-2.73751	0.213754	-12.8068	1.50177e-37	1.04711e-35
C4_04070C_A	PGA30	PGA30	19.6669	-2.72773	0.484444	-5.63063	1.79549e-08	1.27289e-07
C3_04870W_A		C3_04870W_A	51.8603	-2.72327	0.342048	-7.96165	1.6976e-15	2.81971e-14
C7_03560W_A		C7_03560W_A	808.369	-2.71418	0.498686	-5.44266	5.24909e-08	3.3916e-07
C1_01440C_A	POX18	POX18	56.6913	-2.70474	0.359749	-7.51843	5.54371e-14	7.81663e-13
CR_07300W_A		CR_07300W_A	45.9946	-2.69705	0.367256	-7.3438	2.07611e-13	2.74436e-12
C5_04180W_A		C5_04180W_A	513.56	-2.67232	0.215464	-12.4026	2.52921e-35	1.58889e-33
C5_00520W_A		C5_00520W_A	13.1983	-2.66973	0.543697	-4.91033	9.09248e-07	4.89744e-06
C4_01200C_A	AAT22	AAT22	395.541	-2.66904	0.188201	-14.1819	1.18634e-45	1.17614e-43
C5_04480C_A		C5_04480C_A	99.5396	-2.65752	0.301295	-8.82031	1.14144e-18	2.50604e-17
CM_00340W		CM_00340W	6.89757	-2.64457	0.648593	-4.0774	4.55421e-05	0.000173656
CR_01860W_A	OPT9	OPT9	28.2472	-2.63807	0.417152	-6.32398	2.54905e-10	2.37151e-09
C4_06920C_A	CSA2	CSA2	13.2759	-2.63304	0.548856	-4.79732	1.60807e-06	8.26838e-06
C5_00530W_A		C5_00530W_A	71.8516	-2.63156	0.575085	-4.57594	4.74083e-06	2.2315e-05
C5_03880C_A		C5_03880C_A	117.272	-2.62553	0.251246	-10.45	1.4646e-25	5.1342e-24
C1_14010W_A	CSK1	CSK1	11.6092	-2.57267	0.57045	-4.5099	6.4859e-06	2.96919e-05
C2_07070W_A		C2_07070W_A	2407.82	-2.56834	0.149848	-17.1397	7.50661e-66	1.48842e-63
C6_03060W_A	PGA60	PGA60	14.9866	-2.56767	0.514889	-4.98684	6.13752e-07	3.40705e-06
CR_02900W_A		CR_02900W_A	16.2498	-2.54392	0.520065	-4.89154	1.0005e-06	5.36614e-06
C2_02080W_A		C2_02080W_A	173.718	-2.53621	0.278609	-9.10313	8.7768e-20	2.08572e-18
CR_01930C_A	BIO2	BIO2	140.023	-2.53518	0.27236	-9.30818	1.30046e-20	3.24859e-19
C2_02750C_A		C2_02750C_A	88.7224	-2.53243	0.303724	-8.33793	7.56027e-17	1.39854e-15
CR_00620C_A	ARG1	ARG1	3651.59	-2.52853	0.220461	-11.4693	1.88232e-30	9.04796e-29
C2_08880W_A	BUD20	BUD20	7.27584	-2.52659	0.633243	-3.98993	6.6094e-05	0.000245244
C6_03280W_A		C6_03280W_A	22.3525	-2.51497	0.466774	-5.38799	7.12499e-08	4.48048e-07
C6_01510W_A	OYE23	OYE23	146.102	-2.50821	0.222803	-11.2575	2.1272e-29	9.50498e-28
C1_13870W_A	MET3	MET3	2484.34	-2.505	0.245552	-10.2015	1.95209e-24	6.2873e-23
C2_05060C_A		C2_05060C_A	212.573	-2.50234	0.217475	-11.5064	1.22524e-30	5.98012e-29
CR_09350C_A		CR_09350C_A	23.0597	-2.49182	0.44963	-5.54194	2.99145e-08	2.04534e-07
C2_06930C_A		C2_06930C_A	45.7688	-2.48375	0.384859	-6.45368	1.09166e-10	1.06236e-09
C7_04160W_A		C7_04160W_A	654.792	-2.47554	0.216661	-11.4259	3.10524e-30	1.47035e-28
CR_01200W_A	OYE22	OYE22	458.385	-2.45458	0.207371	-11.8367	2.52304e-32	1.41276e-30
C2_04010C_A	HSP21	HSP21	588.207	-2.45157	0.187145	-13.0999	3.29831e-39	2.55217e-37
C3_03630W_A	ECM18	ECM18	54.1241	-2.44919	0.322083	-7.60423	2.86602e-14	4.17085e-13
C2_05310C_A		C2_05310C_A	4.0387	-2.44276	0.668213	-3.65567	0.000256514	0.000833374
C2_03630W_A		C2_03630W_A	14.5227	-2.44205	0.542046	-4.50525	6.62962e-06	3.02344e-05
C2_08590W_A	YWP1	YWP1	422.894	-2.44116	0.215262	-11.3404	8.27455e-30	3.77712e-28
C6_03070C_A		C6_03070C_A	19.8412	-2.43487	0.464288	-5.2443	1.56875e-07	9.43478e-07
C3_04730C_A		C3_04730C_A	18.6243	-2.42457	0.477297	-5.07978	3.77871e-07	2.16194e-06
C4_06380W_A	SOU2	SOU2	196.61	-2.42307	0.289728	-8.36326	6.10073e-17	1.14524e-15
C5_03050C_A	PGA58	PGA58	205.067	-2.42052	0.223795	-10.8158	2.8979e-27	1.14206e-25
C4_05200C_A		C4_05200C_A	18.4652	-2.41069	0.487946	-4.94049	7.79251e-07	4.24408e-06
C3_03580C_A	GTT13	GTT13	171.632	-2.40292	0.280227	-8.57493	9.91471e-18	1.97827e-16
C1_05830W_A		C1_05830W_A	5.43097	-2.40059	0.654718	-3.6666	0.000245793	0.000803068
C3_01040C_A	PRM9	PRM9	58.6143	-2.39696	0.334674	-7.16208	7.94614e-13	9.90535e-12
C1_10060C_A		C1_10060C_A	244.274	-2.39038	0.215361	-11.0994	1.26306e-28	5.27244e-27
C2_07280W_A		C2_07280W_A	185.79	-2.38587	0.222962	-10.7008	1.00941e-26	3.83517e-25
C7_02810W_A	PRX1	PRX1	427.478	-2.37484	0.238322	-9.96482	2.17263e-23	6.44175e-22
C7_02210W_A		C7_02210W_A	27.0465	-2.37227	0.410087	-5.7848	7.25998e-09	5.54267e-08
C2_02070W_A	SPR3	SPR3	10.1525	-2.36163	0.580668	-4.06709	4.76044e-05	0.000180221
C3_01420C_A		C3_01420C_A	1947.94	-2.36154	0.21184	-11.1478	7.3399e-29	3.16814e-27
CR_03670W_A		CR_03670W_A	20.3432	-2.36085	0.458863	-5.14499	2.67539e-07	1.56167e-06
C2_03720W_A	PGA16	PGA16	4.05466	-2.35073	0.669969	-3.50871	0.000450286	0.00139301
C7_02880C_A	LIP9	LIP9	34.5642	-2.34231	0.417329	-5.61262	1.99285e-08	1.40184e-07
CR_04620C_A		CR_04620C_A	11.8784	-2.33921	0.541485	-4.31999	1.56033e-05	6.59142e-05
C1_10810W_A		C1_10810W_A	264.241	-2.33632	0.198693	-11.7585	6.38945e-32	3.43568e-30
CR_07740W_A		CR_07740W_A	74.4837	-2.32569	0.316499	-7.34815	2.00962e-13	2.66759e-12
C5_00430W_A	MET14	MET14	812.591	-2.31953	0.163375	-14.1975	9.48806e-46	9.55583e-44
CR_01810C_A		CR_01810C_A	168.436	-2.3171	0.227296	-10.1942	2.10432e-24	6.7434e-23
C4_00640W_A		C4_00640W_A	32.4001	-2.31703	0.401179	-5.77554	7.67046e-09	5.79394e-08
C6_01360W_A		C6_01360W_A	130.7	-2.29945	0.291822	-7.87962	3.28381e-15	5.20894e-14
C7_02360W_A		C7_02360W_A	9.11929	-2.2983	0.577357	-3.98072	6.8707e-05	0.000254493
C4_01000C_A	PGA57	PGA57	69.6132	-2.29706	0.300575	-7.64221	2.13523e-14	3.16543e-13
C2_04610C_A		C2_04610C_A	4.67313	-2.29565	0.657007	-3.4941	0.000475669	0.00146227
C7_01060W_A		C7_01060W_A	8.0198	-2.29144	0.599713	-3.82089	0.000132972	0.000461295
C2_04000C_A		C2_04000C_A	4.6991	-2.28857	0.657631	-3.48003	0.000501362	0.0015316
CR_01850C_A		CR_01850C_A	21.2065	-2.27765	0.46855	-4.86106	1.16758e-06	6.17356e-06
C1_05870W_A	PRN3	PRN3	610.114	-2.27296	0.194024	-11.7149	1.06962e-31	5.65564e-30
C2_02280W_A		C2_02280W_A	320.283	-2.27046	0.213879	-10.6156	2.52096e-26	9.29971e-25
C1_09500W_A		C1_09500W_A	30.3715	-2.2654	0.402035	-5.63485	1.75216e-08	1.24635e-07
C3_05660C_A		C3_05660C_A	29.4354	-2.26281	0.410456	-5.51291	3.5294e-08	2.36224e-07
C3_04620C_A		C3_04620C_A	869.301	-2.25843	0.18785	-12.0225	2.7073e-33	1.60541e-31
C1_02070W_A	HSP31	HSP31	23.8421	-2.25733	0.456305	-4.94697	7.53766e-07	4.12297e-06
C7_00350C_A		C7_00350C_A	578.011	-2.25614	0.203169	-11.1048	1.1894e-28	5.06494e-27
CR_02780W_A		CR_02780W_A	874.889	-2.25013	0.174049	-12.9282	3.1222e-38	2.22589e-36
C3_02070C_A		C3_02070C_A	234.793	-2.24953	0.31511	-7.13888	9.40969e-13	1.15931e-11
CR_03290C_A	IME2	IME2	70.9233	-2.2423	0.298969	-7.50012	6.37585e-14	8.87166e-13
C3_02510C_A	SAP8	SAP8	21.4786	-2.2405	0.459773	-4.87304	1.09891e-06	5.8446e-06
C3_05230W_A	SAP3	SAP3	86.3017	-2.23894	0.274634	-8.15245	3.56632e-16	6.25091e-15
C7_01010W_A		C7_01010W_A	69.8926	-2.23877	0.30502	-7.33977	2.13966e-13	2.81663e-12
CR_10210W_A	PGA12	PGA12	56.6195	-2.23416	0.36098	-6.18917	6.04825e-10	5.38235e-09
C1_11490C_A	BTA1	BTA1	57.4788	-2.23099	0.350546	-6.36432	1.96153e-10	1.8576e-09
C7_03140W_A		C7_03140W_A	84.5378	-2.22596	0.301836	-7.37473	1.64681e-13	2.2091e-12
C4_00440C_A	OPT7	OPT7	512.177	-2.22323	0.180391	-12.3245	6.68217e-35	4.1567e-33
CR_07820W_A		CR_07820W_A	52.7473	-2.22188	0.317938	-6.98838	2.78069e-12	3.29784e-11
C3_06580W_A	JEN1	JEN1	36.8673	-2.21733	0.399124	-5.5555	2.76816e-08	1.90292e-07
C1_10430W_A	PHO8	PHO8	41.7383	-2.21078	0.636018	-3.47597	0.000509009	0.00155198
C3_04040W_A		C3_04040W_A	4.28297	-2.19946	0.660295	-3.33102	0.00086527	0.00249779
C4_06750C_A		C4_06750C_A	8.29704	-2.19591	0.625461	-3.51087	0.000446646	0.00138377
C1_02110C_A	HGT2	HGT2	740.613	-2.18881	0.249223	-8.78256	1.59801e-18	3.43709e-17
C6_04620C_A	NAG4	NAG4	125.932	-2.1877	0.26543	-8.2421	1.6922e-16	3.0765e-15
C5_04200W_A	MRV3	MRV3	3.23824	-2.18687	0.670862	-3.25979	0.00111495	0.00312267
C2_00890W_A		C2_00890W_A	43.5018	-2.17905	0.35891	-6.0713	1.26876e-09	1.07768e-08
C6_02080W_A		C6_02080W_A	394.287	-2.17904	0.17437	-12.4967	7.783e-36	4.9882e-34
C2_08360C_A	OPT5	OPT5	69.7835	-2.16979	0.295814	-7.33496	2.21788e-13	2.91355e-12
C3_07470W_A	EVP1	EVP1	392.038	-2.16849	0.201567	-10.7581	5.42632e-27	2.09939e-25
C1_05970W_A		C1_05970W_A	27.1499	-2.16426	0.404653	-5.34843	8.87182e-08	5.5188e-07
C1_11390W_A		C1_11390W_A	6.21673	-2.15402	0.62246	-3.4605	0.000539178	0.00163135
C1_00170W_A	LEU4	LEU4	854.006	-2.13059	0.180007	-11.8362	2.53829e-32	1.41276e-30
C3_01780C_A		C3_01780C_A	124.796	-2.1251	0.236642	-8.98022	2.70236e-19	6.19007e-18
C2_04390W_A		C2_04390W_A	90.3674	-2.12407	0.297929	-7.12944	1.00776e-12	1.2392e-11
C1_04690C_A	REC8	REC8	27.6034	-2.10659	0.431506	-4.88196	1.05037e-06	5.61464e-06
C7_03570W_A	ARG4	ARG4	1364.04	-2.10262	0.173885	-12.092	1.16457e-33	6.97093e-32
CR_01920W_A	BIO3	BIO3	50.4222	-2.0982	0.332722	-6.30616	2.86052e-10	2.64578e-09
C7_03350C_A		C7_03350C_A	377.599	-2.09184	0.195359	-10.7077	9.36677e-27	3.58025e-25
C4_06640C_A		C4_06640C_A	5.10766	-2.08386	0.649736	-3.20725	0.00134012	0.00368735
CR_10330W_A	PGA11	PGA11	124.785	-2.07339	0.301919	-6.86736	6.54009e-12	7.45006e-11
C3_05750C_A		C3_05750C_A	147.604	-2.07256	0.235167	-8.81316	1.21666e-18	2.65282e-17
C2_08660C_A		C2_08660C_A	384.543	-2.05267	0.175232	-11.714	1.0805e-31	5.66594e-30
CR_06790C_A		CR_06790C_A	351.136	-2.04618	0.172155	-11.8857	1.40519e-32	7.96065e-31
C1_11050W_A		C1_11050W_A	38.4947	-2.04453	0.373493	-5.47409	4.3977e-08	2.88258e-07
C3_04170W_A		C3_04170W_A	18.3595	-2.04206	0.483733	-4.22147	2.42718e-05	9.81547e-05
C1_01990W_A	HSP30	HSP30	283.052	-2.0411	0.272705	-7.48464	7.17446e-14	9.91764e-13
C1_13070C_A	FAD3	FAD3	726.213	-2.03433	0.21432	-9.49203	2.26569e-21	5.84383e-20
C4_04490C_A		C4_04490C_A	49.4349	-2.02291	0.3154	-6.41381	1.41931e-10	1.36241e-09
CR_02230W_A		CR_02230W_A	3.79613	-2.01788	0.665595	-3.03168	0.00243193	0.00628026
C4_00980C_A	MRV1	MRV1	33.913	-2.01381	0.428064	-4.70445	2.54554e-06	1.26579e-05
C1_03580W_A		C1_03580W_A	4.00003	-2.01313	0.666588	-3.02005	0.00252729	0.0065027
C1_07530W_A		C1_07530W_A	24.5996	-2.00383	0.433758	-4.61969	3.84306e-06	1.83616e-05
C6_03360C_A		C6_03360C_A	60.3969	-1.99725	0.304818	-6.55226	5.66736e-11	5.71691e-10
C5_04380C_A		C5_04380C_A	59.2526	-1.98946	0.297152	-6.69508	2.15556e-11	2.29096e-10
C4_06580W_A	CBF1	CBF1	189.371	-1.98692	0.241556	-8.22548	1.94409e-16	3.50433e-15
C3_06510C_A	HST6	HST6	84.2377	-1.98167	0.342192	-5.7911	6.9925e-09	5.35839e-08
CR_01430W_A	GPI15	GPI15	445.872	-1.98065	0.196964	-10.0559	8.65276e-24	2.67813e-22
C1_11510C_A		C1_11510C_A	798.169	-1.97576	0.190103	-10.3931	2.66489e-25	9.09072e-24
C7_01150W_A		C7_01150W_A	472.005	-1.97174	0.176262	-11.1864	4.75111e-29	2.07902e-27
CR_03280W_A	IFR2	IFR2	1034.54	-1.97075	0.186937	-10.5423	5.51355e-26	1.97647e-24
C4_00200C_A	MET15	MET15	4983.9	-1.9691	0.196612	-10.0151	1.30765e-23	3.98895e-22
C4_00190W_A		C4_00190W_A	1058.52	-1.96836	0.169738	-11.5965	4.29375e-31	2.14518e-29
CR_02320W_A		CR_02320W_A	4.58195	-1.96002	0.653417	-2.99965	0.0027029	0.00689583
C2_01180W_A	COX17	COX17	557.618	-1.95812	0.183576	-10.6665	1.45956e-26	5.47982e-25
C5_03800W_A		C5_03800W_A	1820.37	-1.95713	0.157318	-12.4406	1.57295e-35	9.98035e-34
C5_04370C_A	PGA37	PGA37	34.9159	-1.95682	0.356192	-5.49372	3.93555e-08	2.61204e-07
C1_10570C_A		C1_10570C_A	31.9447	-1.95535	0.381701	-5.12273	3.01148e-07	1.74501e-06
C4_04300C_A		C4_04300C_A	220.702	-1.95418	0.213073	-9.17141	4.66886e-20	1.12212e-18
C1_08750W_A	YMC2	YMC2	526.485	-1.94747	0.177857	-10.9496	6.67248e-28	2.6627e-26
C7_03110W_A	PGA28	PGA28	28.0089	-1.94534	0.405395	-4.79863	1.59752e-06	8.2275e-06
C1_09960W_A	PET100	PET100	605.978	-1.9409	0.204117	-9.50877	1.92931e-21	4.99653e-20
C6_01410C_A	OYE2	OYE2	777.063	-1.93785	0.165345	-11.7201	1.00565e-31	5.36206e-30
C1_05760C_A	PGA26	PGA26	6.52122	-1.93756	0.617975	-3.13534	0.00171654	0.00460137
CR_07270C_A	HGT16	HGT16	158.605	-1.93656	0.208133	-9.30445	1.34683e-20	3.33814e-19
C2_10060C_A		C2_10060C_A	104.05	-1.93533	0.244505	-7.91527	2.46725e-15	4.01403e-14
C2_09540W_A		C2_09540W_A	31.8758	-1.93	0.399221	-4.83441	1.33544e-06	6.98498e-06
CR_04275W_A	SCR1	SCR1	557.568	-1.92641	0.495382	-3.88873	0.000100769	0.000360009
C3_03970W_A		C3_03970W_A	2.63405	-1.9258	0.669757	-2.87537	0.00403554	0.00978704
C4_01340W_A		C4_01340W_A	7.09444	-1.92256	0.599617	-3.2063	0.00134452	0.00369625
C1_05470W_A	MTM1	MTM1	920.469	-1.91867	0.164945	-11.6322	2.82726e-31	1.45845e-29
C2_01980C_A	SRD1	SRD1	331.724	-1.91395	0.168308	-11.3717	5.78313e-30	2.65898e-28
C4_01940W_A	PHO89	PHO89	87.1767	-1.91315	0.251876	-7.5956	3.06364e-14	4.4179e-13
C5_01790C_A		C5_01790C_A	8.60881	-1.91236	0.592337	-3.22849	0.00124444	0.0034435
CR_08270W_A		CR_08270W_A	12.7265	-1.90628	0.523545	-3.64109	0.000271483	0.000877961
C4_06890W_A	ARR3	ARR3	397.031	-1.90496	0.206135	-9.24128	2.43555e-20	5.98975e-19
C4_05870C_A		C4_05870C_A	2.75891	-1.90172	0.669095	-2.84223	0.00447997	0.0107509
C6_00980C_A		C6_00980C_A	28.6643	-1.90008	0.397555	-4.77943	1.75793e-06	9.01702e-06
CR_04610C_A		CR_04610C_A	60.7468	-1.89729	0.293799	-6.45778	1.06247e-10	1.03713e-09
C3_00920W_A	ATO1	ATO1	20.7037	-1.89663	0.477893	-3.96873	7.22571e-05	0.00026578
C1_11610C_A		C1_11610C_A	653.233	-1.89488	0.149334	-12.6889	6.81321e-37	4.50311e-35
CM_00230W		CM_00230W	2.5132	-1.89368	0.669416	-2.82886	0.00467145	0.011164
C1_05840W_A	PRN1	PRN1	1219.4	-1.88852	0.22112	-8.54071	1.334e-17	2.61241e-16
C2_01460C_A		C2_01460C_A	7.24815	-1.88756	0.605355	-3.11811	0.00182015	0.00484764
C6_04610C_A	NAG3	NAG3	522.153	-1.87375	0.156696	-11.9579	5.90515e-33	3.43745e-31
C5_03810C_A		C5_03810C_A	185.232	-1.87365	0.211443	-8.86126	7.91153e-19	1.7552e-17
C1_12460C_A		C1_12460C_A	2.61459	-1.87129	0.668744	-2.79822	0.00513844	0.0121247
CR_10460W_A		CR_10460W_A	287.234	-1.8677	0.225671	-8.2762	1.27169e-16	2.32532e-15
C1_07330W_A	RME1	RME1	101.559	-1.85331	0.27336	-6.77973	1.20398e-11	1.32626e-10
C2_05900W_A		C2_05900W_A	7.90436	-1.852	0.591524	-3.13089	0.00174278	0.00466384
C7_03380W_A		C7_03380W_A	382.24	-1.84608	0.22271	-8.28918	1.14029e-16	2.09714e-15
C1_05790W_A		C1_05790W_A	274.086	-1.84508	0.207399	-8.89628	5.77498e-19	1.29478e-17
C1_06840C_A		C1_06840C_A	448.465	-1.84453	0.202724	-9.09872	9.14026e-20	2.16399e-18
C1_07580C_A	PRY1	PRY1	32.7468	-1.84159	0.395723	-4.65373	3.25991e-06	1.58864e-05
C6_02130C_A	CTF5	CTF5	43.156	-1.83367	0.388471	-4.72021	2.35602e-06	1.18548e-05
CR_02580W_A	PAN6	PAN6	456.274	-1.83186	0.163506	-11.2036	3.91588e-29	1.72544e-27
C2_04910W_A		C2_04910W_A	79.0837	-1.82847	0.266949	-6.84952	7.40996e-12	8.41077e-11
C4_03460C_A		C4_03460C_A	40.0436	-1.82276	0.358963	-5.07786	3.81715e-07	2.18197e-06
CR_07610C_A		CR_07610C_A	4.89801	-1.81756	0.642718	-2.82793	0.00468502	0.011188
C3_06460C_A	tH(GUG)3	tH(GUG)3	5.90057	-1.81716	0.626165	-2.90204	0.00370737	0.00910343
C5_00710W_A	IFF8	IFF8	100.444	-1.81521	0.252665	-7.18424	6.75836e-13	8.46464e-12
C2_09140C_A	MET10	MET10	3120.03	-1.809	0.18153	-9.96531	2.16205e-23	6.44175e-22
C4_02680C_A		C4_02680C_A	2.43528	-1.80528	0.667318	-2.70527	0.00682486	0.0156218
C4_00430W_A	MEP2	MEP2	3619.01	-1.8051	0.236892	-7.61992	2.53825e-14	3.71088e-13
CR_08220C_A	tK(UUU)3	tK(UUU)3	4.13027	-1.80319	0.661128	-2.72745	0.00638263	0.0147158
CR_09940W_A		CR_09940W_A	70.7397	-1.80249	0.277687	-6.49109	8.52182e-11	8.43541e-10
C1_12980W_A		C1_12980W_A	19.8138	-1.80242	0.462578	-3.89648	9.76013e-05	0.000350074
C1_06370C_A	PBR1	PBR1	60.0203	-1.80091	0.340277	-5.29248	1.20667e-07	7.40458e-07
C6_03850C_A	IHD1	IHD1	174.07	-1.79407	0.562683	-3.18842	0.00143054	0.00390904
C2_03480C_A		C2_03480C_A	10.5113	-1.79318	0.566947	-3.16286	0.00156225	0.00423973
C7_01560C_A	NUP	NUP	103.308	-1.78915	0.250066	-7.15469	8.38632e-13	1.04132e-11
C2_02600C_A	FGR22	FGR22	57.6303	-1.77829	0.30386	-5.85231	4.84783e-09	3.80216e-08
C6_03090W_A		C6_03090W_A	18.9633	-1.77733	0.481594	-3.69052	0.000223797	0.00073958
C5_03430W_A		C5_03430W_A	124.247	-1.77547	0.260462	-6.81661	9.32134e-12	1.04127e-10
CR_06670W_A	CFL11	CFL11	35.6557	-1.77045	0.362307	-4.88659	1.02596e-06	5.49343e-06
C1_06620C_A		C1_06620C_A	18.8351	-1.76028	0.452016	-3.89429	9.84855e-05	0.000352846
C2_00670C_A		C2_00670C_A	2.25805	-1.75958	0.666561	-2.63979	0.00829567	0.0185534
C1_10370W_A		C1_10370W_A	6.50858	-1.75878	0.616756	-2.85166	0.00434917	0.0104687
C1_05990C_A		C1_05990C_A	478.387	-1.75853	0.178652	-9.84332	7.32528e-23	2.09364e-21
CR_03920C_A	TPO4	TPO4	599.041	-1.75728	0.146452	-11.999	3.59586e-33	2.11257e-31
C1_06880C_A	SPO22	SPO22	29.2883	-1.75507	0.380044	-4.61807	3.87328e-06	1.84782e-05
C4_00530C_A		C4_00530C_A	33.7752	-1.7524	0.371372	-4.71871	2.37343e-06	1.19235e-05
CR_09060W_A		CR_09060W_A	146.669	-1.7472	0.291779	-5.9881	2.12308e-09	1.75631e-08
C3_01100W_A		C3_01100W_A	49.0913	-1.73899	0.310256	-5.605	2.08257e-08	1.45367e-07
C4_03970W_A		C4_03970W_A	2.21111	-1.73861	0.665942	-2.61075	0.00903438	0.0199593
C6_02390W_A		C6_02390W_A	8.7641	-1.73758	0.567267	-3.06307	0.00219077	0.00573213
C2_07580W_A		C2_07580W_A	163.122	-1.73727	0.236609	-7.34238	2.09836e-13	2.768e-12
C4_02240C_A		C4_02240C_A	15.0931	-1.73373	0.471398	-3.67784	0.000235214	0.000774799
C1_08790W_A	TPO3	TPO3	144.771	-1.72937	0.211744	-8.16727	3.15456e-16	5.57541e-15
CR_06220C_A		CR_06220C_A	16.6263	-1.72527	0.50817	-3.39506	0.000686136	0.00202208
C2_04090W_A		C2_04090W_A	29.258	-1.72218	0.383249	-4.49362	7.00215e-06	3.17802e-05
C2_07570W_A	RNR22	RNR22	414.581	-1.71905	0.199447	-8.6191	6.74829e-18	1.38569e-16
C1_11100W_A		C1_11100W_A	396.235	-1.71795	0.192727	-8.91387	4.92802e-19	1.1088e-17
C3_01370C_A	PGA44	PGA44	16.4383	-1.71058	0.484069	-3.53376	0.000409692	0.00127802
C3_02880W_A		C3_02880W_A	41.5539	-1.7057	0.399275	-4.27198	1.93743e-05	8.00845e-05
C7_00630C_A		C7_00630C_A	383.041	-1.70452	0.217884	-7.82308	5.15477e-15	8.05591e-14
C5_00510W_A		C5_00510W_A	10.0981	-1.69283	0.547255	-3.09331	0.00197937	0.00522425
C2_06410W_A		C2_06410W_A	38.347	-1.68646	0.412357	-4.08981	4.31733e-05	0.000166323
C2_09080C_A	FGR18	FGR18	5.42192	-1.68548	0.635614	-2.65173	0.00800805	0.0179679
C3_01090W_A		C3_01090W_A	199.866	-1.68363	0.189934	-8.86428	7.70026e-19	1.71432e-17
C1_06120C_A		C1_06120C_A	46.6683	-1.68244	0.327132	-5.14298	2.70412e-07	1.57699e-06
C3_03230C_A		C3_03230C_A	893.051	-1.68047	0.142366	-11.8038	3.73009e-32	2.0403e-30
CR_04250W_A	RON1	RON1	30.4666	-1.67717	0.432576	-3.87716	0.000105683	0.000375241
C6_01400W_A		C6_01400W_A	34.6243	-1.67658	0.383364	-4.37333	1.22368e-05	5.28899e-05
C1_12330W_A		C1_12330W_A	9.28974	-1.67375	0.57849	-2.89331	0.00381209	0.00933529
C4_05130C_A	ALD6	ALD6	1063.7	-1.66875	0.163705	-10.1936	2.11678e-24	6.748e-23
C2_03120W_A	AMO1	AMO1	2416.74	-1.66366	0.197016	-8.44429	3.05894e-17	5.82852e-16
C1_01930W_A		C1_01930W_A	4145.68	-1.66032	0.159903	-10.3833	2.95374e-25	9.96888e-24
C3_02250C_A		C3_02250C_A	9.25514	-1.66014	0.572842	-2.89807	0.00375466	0.00920885
C1_06000W_A		C1_06000W_A	167.343	-1.65172	0.261731	-6.31074	2.77709e-10	2.57236e-09
C3_04570C_A	DUR35	DUR35	122.036	-1.65142	0.269511	-6.12747	8.92852e-10	7.7925e-09
C7_01260W_A		C7_01260W_A	3.47327	-1.64681	0.661995	-2.48765	0.0128589	0.0273975
CR_10570C_A	YHB4	YHB4	363.191	-1.64658	0.207244	-7.94513	1.93993e-15	3.18883e-14
C7_02600C_A		C7_02600C_A	927.607	-1.64079	0.180235	-9.10365	8.73438e-20	2.08344e-18
C1_09590C_A	LIP10	LIP10	12.2771	-1.63812	0.521362	-3.142	0.00167797	0.00451133
C1_05880W_A	PRN4	PRN4	1118.84	-1.63524	0.199558	-8.1943	2.52064e-16	4.46744e-15
C5_01120W_A		C5_01120W_A	3.554	-1.63517	0.66214	-2.46953	0.0135291	0.028576
C2_02640C_A	BNA32	BNA32	52.783	-1.63353	0.345747	-4.72465	2.30516e-06	1.16081e-05
C7_00770W_A		C7_00770W_A	188.72	-1.62767	0.204072	-7.97597	1.51192e-15	2.51788e-14
C1_10360C_A		C1_10360C_A	753.469	-1.62755	0.189425	-8.59206	8.54268e-18	1.73173e-16
C2_09800C_A		C2_09800C_A	7.33359	-1.6244	0.59452	-2.73228	0.00628978	0.0145356
C2_08340C_A		C2_08340C_A	40.4828	-1.62167	0.337044	-4.81145	1.49839e-06	7.76741e-06
C2_07250C_A		C2_07250C_A	96.784	-1.62098	0.303028	-5.34928	8.8306e-08	5.49854e-07
CR_04220C_A		CR_04220C_A	161.797	-1.62071	0.241775	-6.7034	2.03628e-11	2.17879e-10
C1_07940W_A		C1_07940W_A	3.51757	-1.61897	0.664976	-2.43463	0.014907	0.0310514
C6_00830C_A	CAN3	CAN3	196.761	-1.61845	0.19315	-8.37921	5.32828e-17	1.00619e-15
C5_01670W_A	DAL52	DAL52	68.4046	-1.6171	0.288394	-5.60725	2.05566e-08	1.43964e-07
C1_07450W_A		C1_07450W_A	11.9008	-1.61551	0.510663	-3.16355	0.00155855	0.0042333
C1_09900W_A	LIP3	LIP3	30.3037	-1.60734	0.385021	-4.1747	2.98385e-05	0.000118774
CR_02490W_A	OPT4	OPT4	120.693	-1.60097	0.229272	-6.98284	2.89269e-12	3.41789e-11
C1_01170C_A	ZCF17	ZCF17	318.686	-1.59831	0.189355	-8.44079	3.15201e-17	5.98788e-16
CR_02440W_A		CR_02440W_A	27.3929	-1.5975	0.393567	-4.05902	4.92797e-05	0.000186341
C3_02610C_A	GLX3	GLX3	4178.17	-1.59635	0.150756	-10.589	3.35158e-26	1.22217e-24
C4_01640C_A		C4_01640C_A	2.63412	-1.59539	0.671001	-2.37763	0.0174243	0.0354805
C2_07820C_A	PHO86	PHO86	414.073	-1.59491	0.166268	-9.59244	8.60276e-22	2.27435e-20
C1_10130W_A		C1_10130W_A	129.424	-1.58976	0.337366	-4.71226	2.44979e-06	1.22586e-05
C3_05180W_A	RHB1	RHB1	1015.32	-1.58885	0.198858	-7.98986	1.3509e-15	2.26758e-14
CR_05090C_A	HGT9	HGT9	22.7641	-1.58804	0.423103	-3.75332	0.000174509	0.000591801
C1_02730W_A		C1_02730W_A	219.656	-1.58689	0.210939	-7.52296	5.35501e-14	7.56738e-13
C3_03120C_A	DAL5	DAL5	146.852	-1.58362	0.289083	-5.47807	4.29978e-08	2.82424e-07
CR_01330W_A	CPA2	CPA2	1028.59	-1.58102	0.203638	-7.76387	8.23741e-15	1.2686e-13
C1_13790C_A		C1_13790C_A	191.863	-1.57947	0.205805	-7.67458	1.65957e-14	2.48936e-13
CR_09170C_A	SSU1	SSU1	488.287	-1.57564	0.159115	-9.90252	4.05908e-23	1.18142e-21
C4_03580W_A		C4_03580W_A	72.2649	-1.57353	0.277028	-5.68003	1.34669e-08	9.72099e-08
C7_01610W_A		C7_01610W_A	873.886	-1.57031	0.150722	-10.4186	2.03892e-25	6.99294e-24
C5_01520C_A	GLR1	GLR1	1767.61	-1.56851	0.138873	-11.2946	1.39548e-29	6.32453e-28
C6_01730W_A	FGR37	FGR37	1.90651	-1.56664	0.659302	-2.37621	0.0174917	0.0355927
C1_09550W_A		C1_09550W_A	22.4516	-1.56426	0.455159	-3.43673	0.000588777	0.0017605
C1_10290W_A	GCA1	GCA1	167.944	-1.56406	0.612986	-2.55154	0.0107247	0.0233121
C3_07160W_A	PGA32	PGA32	112.449	-1.5636	0.261114	-5.98818	2.12201e-09	1.75631e-08
C1_05130W_A		C1_05130W_A	2.60384	-1.56277	0.671013	-2.32897	0.0198606	0.0396774
CR_05210W_A		CR_05210W_A	42.7655	-1.56197	0.332096	-4.70339	2.55878e-06	1.27038e-05
CR_00310C_A		CR_00310C_A	2554.17	-1.55791	0.140337	-11.1012	1.23724e-28	5.23355e-27
CR_02660C_A		CR_02660C_A	6.66443	-1.55726	0.614925	-2.53244	0.0113271	0.0244042
C2_10170C_A		C2_10170C_A	738.778	-1.55422	0.152916	-10.1639	2.87324e-24	9.06999e-23
C4_04310W_A	COX11	COX11	1557.74	-1.55201	0.157811	-9.83459	7.98901e-23	2.26296e-21
C1_07620C_A	PIR32	PIR32	15.6763	-1.54596	0.462691	-3.34124	0.000834051	0.00241646
C3_05440C_A		C3_05440C_A	153.652	-1.54189	0.21072	-7.31726	2.53093e-13	3.29748e-12
C4_04790W_A	FAV1	FAV1	109.173	-1.54119	0.246823	-6.24412	4.26198e-10	3.84669e-09
C1_05860W_A	PRN2	PRN2	510.597	-1.53418	0.154135	-9.95344	2.43612e-23	7.1561e-22
C7_00290C_A	HGT13	HGT13	133.914	-1.53401	0.276368	-5.55063	2.84644e-08	1.9525e-07
C2_09550C_A		C2_09550C_A	35.4109	-1.53325	0.361239	-4.24442	2.19158e-05	8.96556e-05
C2_01960C_A		C2_01960C_A	6.85025	-1.5328	0.597664	-2.56465	0.010328	0.0225271
C7_03740C_A		C7_03740C_A	6.84049	-1.53208	0.619317	-2.47382	0.0133675	0.0283007
C6_04070C_A		C6_04070C_A	64.1979	-1.53184	0.285184	-5.37143	7.8116e-08	4.89285e-07
C1_04140W_A	IFD6	IFD6	329.094	-1.52616	0.227865	-6.69765	2.11805e-11	2.26246e-10
C2_06430C_A		C2_06430C_A	231.107	-1.52465	0.193075	-7.8967	2.86392e-15	4.58878e-14
C3_02800W_A	ADH4	ADH4	10.7034	-1.52456	0.529896	-2.87709	0.00401357	0.00974592
C1_05340C_A	ZCF2	ZCF2	1114.42	-1.52047	0.172349	-8.82204	1.12398e-18	2.47626e-17
C6_03930W_A	OPT8	OPT8	671.951	-1.51559	0.159743	-9.48766	2.36273e-21	6.04496e-20
C2_01160W_A		C2_01160W_A	399.924	-1.5142	0.189754	-7.9798	1.46569e-15	2.44731e-14
C1_00410C_A		C1_00410C_A	2079.7	-1.50519	0.173082	-8.69637	3.42656e-18	7.19918e-17
C4_06980W_A	PRA1	PRA1	1747.3	-1.50282	0.218278	-6.88491	5.78257e-12	6.61088e-11
C6_01990W_A	PLB1	PLB1	26.7623	-1.50258	0.417799	-3.59643	0.000322615	0.00102967
CR_00300W_A	CDA2	CR_00300W_A	150.899	-1.49417	0.228665	-6.53433	6.38929e-11	6.40199e-10
C1_01740W_A	CTN1	C1_01740W_A	333.102	-1.49274	0.445423	-3.35129	0.00080435	0.00234206
CR_02470W_A		CR_02470W_A	1209.68	-1.49194	0.238587	-6.25324	4.02032e-10	3.64935e-09
C7_01530W_A		C7_01530W_A	2.44938	-1.4916	0.670734	-2.22383	0.0261597	0.0502637
C1_09560C_A		C1_09560C_A	8.29535	-1.48917	0.584512	-2.54771	0.0108434	0.0235298
C2_01760C_A		C2_01760C_A	96.3243	-1.4889	0.257817	-5.77503	7.69376e-09	5.80463e-08
C1_12000C_A		C1_12000C_A	46.559	-1.48815	0.399541	-3.72464	0.000195591	0.000656626
C1_13800C_A	DUR32	C1_13800C_A	324.488	-1.48668	0.168923	-8.80094	1.35671e-18	2.94806e-17
C1_10590W_A		C1_10590W_A	96.4554	-1.48358	0.273444	-5.42555	5.77762e-08	3.70293e-07
C1_00310W_A		C1_00310W_A	2508.87	-1.48221	0.140818	-10.5257	6.57466e-26	2.34361e-24
C3_05900W_A		C3_05900W_A	471.931	-1.47914	0.172465	-8.57643	9.78626e-18	1.95879e-16
C7_03580C_A		C7_03580C_A	646.876	-1.47829	0.14177	-10.4274	1.85947e-25	6.41215e-24
C6_03810W_A	PHO80	C6_03810W_A	133.166	-1.4757	0.217522	-6.78415	1.16774e-11	1.29082e-10
C7_03470W_A		C7_03470W_A	86.5857	-1.4725	0.252664	-5.8279	5.61279e-09	4.36436e-08
C4_03480C_A		C4_03480C_A	1.76719	-1.4714	0.654034	-2.24973	0.0244661	0.0474007
C6_03510C_A		C6_03510C_A	4.64168	-1.47065	0.648525	-2.26769	0.0233483	0.045527
CR_04590C_A	PDX3	CR_04590C_A	327.016	-1.46731	0.193636	-7.57769	3.51759e-14	5.04958e-13
C1_02560W_A		C1_02560W_A	38.5329	-1.46487	0.337287	-4.34309	1.40493e-05	6.00286e-05
C3_04480C_A	RAS2	C3_04480C_A	501.571	-1.46339	0.198823	-7.36026	1.83547e-13	2.4518e-12
C2_08050C_A	SIT1	C2_08050C_A	698.63	-1.45831	0.183803	-7.93411	2.12006e-15	3.47591e-14
C2_08640C_A	PST2	C2_08640C_A	1726.06	-1.45603	0.139632	-10.4276	1.85479e-25	6.41215e-24
C5_03730W_A		C5_03730W_A	54.5891	-1.45561	0.300903	-4.83749	1.31488e-06	6.90065e-06
C1_08980C_A	ZWF1	C1_08980C_A	2772.59	-1.45543	0.139008	-10.4701	1.18497e-25	4.17702e-24
C3_03220C_A	tK(CUU)1	C3_03220C_A	1.88204	-1.45482	0.652121	-2.23091	0.0256871	0.0494643
C7_01540W_A	ALK6	C7_01540W_A	73.2827	-1.4526	0.277629	-5.23214	1.6756e-07	1.00394e-06
C5_00910C_A	TRX2	C5_00910C_A	122.942	-1.45039	0.238355	-6.08499	1.16498e-09	9.9754e-09
C2_02530W_A		C2_02530W_A	49.9567	-1.4444	0.319905	-4.51508	6.32926e-06	2.90773e-05
CR_06190C_A		CR_06190C_A	31.3312	-1.43955	0.373793	-3.8512	0.00011754	0.000412494
C6_00480C_A	FET31	C6_00480C_A	339.165	-1.43611	0.512545	-2.80192	0.00507998	0.0120082
C4_01240C_A		C4_01240C_A	430.703	-1.4333	0.179119	-8.00194	1.22479e-15	2.06135e-14
C2_00600C_A		C2_00600C_A	713.053	-1.4332	0.17165	-8.34954	6.85317e-17	1.27892e-15
C2_04450W_A		C2_04450W_A	96.0014	-1.43207	0.245713	-5.82822	5.60216e-09	4.36143e-08
C4_03520C_A	RBT1	C4_03520C_A	98.6835	-1.4317	0.24804	-5.77205	7.83123e-09	5.90002e-08
CR_09880W_A	DEF1	CR_09880W_A	5771.04	-1.42968	0.227678	-6.27937	3.39955e-10	3.11707e-09
C7_01990C_A		C7_01990C_A	683.977	-1.42721	0.198328	-7.19618	6.19234e-13	7.81121e-12
C4_04110W_A		C4_04110W_A	65.924	-1.42216	0.279934	-5.08035	3.76742e-07	2.15938e-06
C1_07480C_A		C1_07480C_A	69.0575	-1.41848	0.285689	-4.96513	6.86549e-07	3.77549e-06
CR_07260C_A		CR_07260C_A	7.10454	-1.41734	0.595932	-2.37836	0.0173896	0.0354326
C6_01670W_A	MAE1	C6_01670W_A	343.706	-1.41719	0.164159	-8.63303	5.97456e-18	1.2308e-16
C3_02910W_A		C3_02910W_A	6.80919	-1.41305	0.622636	-2.26947	0.02324	0.0453437
C1_02980W_A	GOR1	C1_02980W_A	654.323	-1.41049	0.184677	-7.63761	2.21299e-14	3.26545e-13
C4_06320C_A		C4_06320C_A	37.5948	-1.40921	0.365368	-3.85696	0.000114807	0.000404245
C5_04230W_A	MRV6	C5_04230W_A	7.83561	-1.4016	0.572852	-2.4467	0.0144172	0.0301705
C4_01250W_A	NAT4	C4_01250W_A	206.889	-1.39593	0.204156	-6.83756	8.05518e-12	9.09433e-11
C1_10820C_A		C1_10820C_A	630.187	-1.39351	0.146863	-9.48856	2.34258e-21	6.01769e-20
C1_09760C_A	SHY1	C1_09760C_A	841.577	-1.39231	0.179473	-7.75776	8.64395e-15	1.32478e-13
C7_00910C_A		C7_00910C_A	336.634	-1.39218	0.197007	-7.06664	1.58731e-12	1.92571e-11
C2_10330C_A		C2_10330C_A	47.6773	-1.39044	0.30459	-4.56495	4.99606e-06	2.33948e-05
C3_02480C_A	CCP1	C3_02480C_A	1439.61	-1.38927	0.208222	-6.67204	2.52267e-11	2.65886e-10
CR_10350C_A	TRX1	CR_10350C_A	5062.09	-1.38688	0.15322	-9.05154	1.40961e-19	3.27618e-18
C1_04940C_A		C1_04940C_A	53.2945	-1.38455	0.339468	-4.07858	4.53111e-05	0.00017288
CR_02880W_A		CR_02880W_A	151.319	-1.38408	0.218799	-6.32581	2.51906e-10	2.34705e-09
C6_01780C_A		C6_01780C_A	103.451	-1.38245	0.229219	-6.03113	1.62814e-09	1.3701e-08
C4_01220C_A		C4_01220C_A	113.436	-1.37871	0.309195	-4.45903	8.23322e-06	3.67886e-05
CR_09790W_A	ALO1	CR_09790W_A	1736.1	-1.37603	0.176525	-7.79506	6.43763e-15	9.96262e-14
C7_03020C_A	DUG3	C7_03020C_A	412.014	-1.37191	0.186537	-7.3546	1.91502e-13	2.54733e-12
C7_01510W_A		C7_01510W_A	653.703	-1.3697	0.186972	-7.32571	2.3764e-13	3.10252e-12
C5_04980W_A		C5_04980W_A	137.031	-1.35883	0.221984	-6.12131	9.28095e-10	8.07787e-09
C2_00910W_A	PGA19	C2_00910W_A	7.46523	-1.35836	0.579779	-2.34289	0.019135	0.0384092
C1_01520C_A	SOD2	C1_01520C_A	2150.99	-1.35807	0.169273	-8.02295	1.03236e-15	1.75142e-14
CR_03630W_A	IFF3	CR_03630W_A	5.41637	-1.3523	0.614497	-2.20067	0.0277595	0.0529408
C1_06860W_A		C1_06860W_A	61.1724	-1.35228	0.285208	-4.7414	2.12243e-06	1.07095e-05
C5_03040W_A		C5_03040W_A	612.765	-1.35126	0.182051	-7.42246	1.14965e-13	1.56872e-12
C3_07330W_A		C3_07330W_A	792.989	-1.3508	0.179891	-7.509	5.95818e-14	8.36387e-13
C1_03470C_A		C1_03470C_A	18.6715	-1.34736	0.429402	-3.13776	0.00170242	0.00456739
C1_12060C_A		C1_12060C_A	194.843	-1.3446	0.221826	-6.06149	1.34865e-09	1.14401e-08
C2_02790C_A		C2_02790C_A	119.099	-1.34445	0.51983	-2.58633	0.00970034	0.0212871
C1_13290W_A		C1_13290W_A	88.4443	-1.34124	0.307922	-4.35577	1.32603e-05	5.7003e-05
C1_12480W_A		C1_12480W_A	127.184	-1.33918	0.2176	-6.15431	7.54027e-10	6.63565e-09
C4_03410W_A		C4_03410W_A	572.01	-1.33668	0.155311	-8.60648	7.53411e-18	1.5371e-16
CR_06580W_A		CR_06580W_A	17.5818	-1.33324	0.477357	-2.79296	0.0052228	0.0123192
C1_04870W_A	SAP7	C1_04870W_A	32.4002	-1.32515	0.362365	-3.65696	0.000255229	0.000830488
C6_00760W_A		C6_00760W_A	838.417	-1.32481	0.14383	-9.21089	3.23426e-20	7.89284e-19
C5_01750C_A	MTLA2	C5_01750C_A	7.89863	-1.32346	0.568643	-2.32741	0.0199437	0.0398183
CR_04730W_A		CR_04730W_A	1172.9	-1.31808	0.188553	-6.99051	2.73889e-12	3.25435e-11
C1_09300C_A		C1_09300C_A	57.675	-1.31494	0.35224	-3.73309	0.000189144	0.000636329
CR_02750C_A	PGA34	CR_02750C_A	20.8181	-1.31471	0.442407	-2.97172	0.00296138	0.00748605
C7_04220W_A		C7_04220W_A	8.10071	-1.31254	0.594332	-2.20843	0.027214	0.0520413
C1_07180W_A	CCS1	C1_07180W_A	1980.1	-1.31252	0.126978	-10.3366	4.8141e-25	1.60811e-23
C6_02510C_A	ASG7	C6_02510C_A	3.45451	-1.31102	0.661814	-1.98095	0.0475965	0.0844283
CR_00790C_A		CR_00790C_A	7.14374	-1.30982	0.603875	-2.16903	0.0300805	0.0564677
C1_11620W_A		C1_11620W_A	107.539	-1.30761	0.244625	-5.34535	9.02409e-08	5.60253e-07
CR_07540C_A		CR_07540C_A	13.3885	-1.30349	0.501575	-2.5988	0.00935489	0.0206026
C6_02710C_A	SAP6	C6_02710C_A	141.525	-1.3034	0.325238	-4.00751	6.13632e-05	0.000228626
C1_10460W_A		C1_10460W_A	362.054	-1.3031	0.163746	-7.95808	1.74726e-15	2.89461e-14
C6_03710W_A	ALS9	C6_03710W_A	338.968	-1.30198	0.235446	-5.52984	3.20515e-08	2.1704e-07
C3_02330C_A		C3_02330C_A	38.8982	-1.3019	0.328406	-3.96431	7.36081e-05	0.000270123
C6_02210W_A		C6_02210W_A	498.719	-1.29404	0.219623	-5.89209	3.81335e-09	3.04732e-08
C1_12920C_A		C1_12920C_A	396.249	-1.29045	0.197193	-6.54412	5.98464e-11	6.02739e-10
C3_07240W_A		C3_07240W_A	145.047	-1.2897	0.212168	-6.07868	1.21175e-09	1.03341e-08
C3_04660C_A	ARG11	C3_04660C_A	541.567	-1.28778	0.151726	-8.48754	2.11064e-17	4.07052e-16
C3_05610W_A	MNN14	C3_05610W_A	274.496	-1.28689	0.205526	-6.26144	3.81448e-10	3.47743e-09
C5_00650C_A	THR1	C5_00650C_A	195.824	-1.28554	0.198632	-6.47195	9.67466e-11	9.48774e-10
C4_01160W_A	CRD2	C4_01160W_A	197.665	-1.28546	0.485029	-2.65027	0.00804276	0.0180195
C7_02140W_A		C7_02140W_A	85.2623	-1.28538	0.282903	-4.54356	5.53127e-06	2.57193e-05
C4_06150C_A		C4_06150C_A	19.4029	-1.28374	0.453733	-2.82928	0.00466531	0.0111577
C1_07670W_A	ZCF4	C1_07670W_A	31.6392	-1.2826	0.361669	-3.54634	0.000390626	0.00122095
C5_02820C_A		C5_02820C_A	1016.82	-1.28183	0.146841	-8.72939	2.56039e-18	5.45157e-17
C7_03410C_A		C7_03410C_A	79.8177	-1.28002	0.274796	-4.65809	3.19149e-06	1.56009e-05
C1_04880C_A	MRPL37	C1_04880C_A	404.771	-1.2754	0.170097	-7.49807	6.47631e-14	8.99173e-13
C3_02660W_A		C3_02660W_A	86.0714	-1.27499	0.336176	-3.79263	0.00014906	0.000513176
C6_02880W_A		C6_02880W_A	347.524	-1.27456	0.185335	-6.87707	6.10945e-12	6.97203e-11
C5_04820W_A		C5_04820W_A	1.98199	-1.27386	0.667684	-1.90788	0.0564063	0.0977863
C1_02470W_A		C1_02470W_A	115.557	-1.27358	0.244278	-5.21367	1.85142e-07	1.09993e-06
C6_03860C_A	PGA61	C6_03860C_A	56.5864	-1.27218	0.290733	-4.37577	1.21007e-05	5.24088e-05
C2_05360C_A	BIO32	C2_05360C_A	244.517	-1.26945	0.215891	-5.88005	4.10143e-09	3.2611e-08
C2_09820W_A		C2_09820W_A	196.495	-1.26819	0.240536	-5.27236	1.34677e-07	8.21662e-07
C7_04250W_A	TPO2	C7_04250W_A	136.008	-1.26738	0.281603	-4.50058	6.77676e-06	3.08012e-05
C2_06060C_A		C2_06060C_A	8.35112	-1.26718	0.570984	-2.21929	0.0264667	0.0507958
C1_09290C_A	ARG5	C1_09290C_A	1427.81	-1.26693	0.192125	-6.59429	4.27305e-11	4.39425e-10
C2_06240W_A	SMD2	C2_06240W_A	309.322	-1.26636	0.198584	-6.37697	1.80627e-10	1.72216e-09
C3_05790C_A		C3_05790C_A	287.38	-1.26468	0.185265	-6.82632	8.71193e-12	9.76629e-11
CR_02400W_A	PHO112	CR_02400W_A	67.738	-1.26368	0.275115	-4.59327	4.36346e-06	2.06305e-05
CR_08380C_A		CR_08380C_A	61.0959	-1.26142	0.379197	-3.32655	0.000879296	0.00253252
CR_00530W_A		CR_00530W_A	32.4572	-1.26109	0.367601	-3.43058	0.000602293	0.00179669
C4_05560C_A	ARO9	C4_05560C_A	1439.71	-1.26039	0.140529	-8.96888	2.99532e-19	6.81195e-18
C4_04360W_A		C4_04360W_A	161.179	-1.25943	0.228569	-5.51005	3.58738e-08	2.39852e-07
C4_02230C_A		C4_02230C_A	55.9373	-1.25936	0.294189	-4.28079	1.86235e-05	7.73337e-05
C2_03110W_A		C2_03110W_A	447.482	-1.25836	0.18657	-6.74467	1.53372e-11	1.66066e-10
C2_04530W_A	MED8	C2_04530W_A	140.742	-1.25576	0.221952	-5.65779	1.53335e-08	1.09933e-07
CR_01640C_A	ACU1	CR_01640C_A	215.775	-1.2555	0.181836	-6.90456	5.03605e-12	5.77825e-11
C2_09340W_A		C2_09340W_A	2.02093	-1.25276	0.668266	-1.87463	0.0608431	0.104113
C6_01810W_A		C6_01810W_A	21.1833	-1.25195	0.452637	-2.7659	0.00567666	0.0132811
C5_00810C_A		C5_00810C_A	4.44887	-1.24762	0.637012	-1.95855	0.050166	0.0882214
C6_01440C_A	FRP5	C6_01440C_A	27.0535	-1.24627	0.39824	-3.12943	0.00175143	0.00467909
CR_03270W_A	VHT1	CR_03270W_A	145.583	-1.24078	0.25883	-4.79381	1.6364e-06	8.40724e-06
CR_09430C_A		CR_09430C_A	75.4309	-1.24029	0.297614	-4.16744	3.0804e-05	0.000122233
C4_05070C_A	ARG8	C4_05070C_A	611.855	-1.23808	0.180487	-6.85964	6.9033e-12	7.84972e-11
C6_02760W_A		C6_02760W_A	11.5377	-1.2354	0.543588	-2.27268	0.0230453	0.0450053
CR_04530W_A	FUM11	CR_04530W_A	1680.08	-1.23464	0.190675	-6.47514	9.47267e-11	9.30404e-10
C5_00670C_A	HMS1	C5_00670C_A	185.402	-1.23441	0.249828	-4.94102	7.7714e-07	4.23622e-06
CR_03160W_A		CR_03160W_A	208.018	-1.23436	0.185528	-6.65323	2.86732e-11	3.00713e-10
C2_01740C_A		C2_01740C_A	354.812	-1.23313	0.189851	-6.49525	8.28955e-11	8.21831e-10
C7_02500C_A	DPP3	C7_02500C_A	290.426	-1.23038	0.185386	-6.63685	3.20464e-11	3.33336e-10
CR_06100C_A		CR_06100C_A	109.853	-1.22858	0.264251	-4.64928	3.33097e-06	1.61706e-05
CR_10010C_A	MSS51	CR_10010C_A	1176.46	-1.22824	0.163754	-7.50053	6.35597e-14	8.86343e-13
C3_01970C_A		C3_01970C_A	6.27142	-1.2276	0.601336	-2.04145	0.0412064	0.0745522
C7_01690W_A		C7_01690W_A	38.8929	-1.22693	0.338253	-3.62726	0.000286449	0.000924476
C2_08260W_A		C2_08260W_A	37.3468	-1.22444	0.389304	-3.14521	0.0016597	0.00446599
C2_00900W_A		C2_00900W_A	4.58142	-1.22331	0.644939	-1.89678	0.0578564	0.099918
C1_07320W_A		C1_07320W_A	11.2603	-1.223	0.558105	-2.19134	0.0284275	0.053923
C3_00990C_A		C3_00990C_A	30.1424	-1.22259	0.356022	-3.43405	0.000594639	0.00177636
CR_00090C_A		CR_00090C_A	1594.7	-1.21949	0.150112	-8.12386	4.5159e-16	7.82879e-15
CR_00990W_A		CR_00990W_A	469.022	-1.21783	0.15898	-7.6603	1.85504e-14	2.7565e-13
C7_01730C_A	STE18	C7_01730C_A	111.279	-1.21696	0.235162	-5.17497	2.27944e-07	1.3454e-06
C6_04200C_A		C6_04200C_A	151.978	-1.21533	0.268016	-4.53454	5.77287e-06	2.67755e-05
C4_07020C_A		C4_07020C_A	58.3892	-1.21124	0.339539	-3.5673	0.000360672	0.00113797
C3_03390C_A	YAH1	C3_03390C_A	511.069	-1.20999	0.154207	-7.84654	4.27659e-15	6.71657e-14
C2_07080C_A		C2_07080C_A	438.477	-1.20953	0.180006	-6.7194	1.82477e-11	1.96241e-10
C1_02340C_A	tR(CCG)1	C1_02340C_A	13.5866	-1.20885	0.475046	-2.54469	0.0109374	0.0237096
C1_01980W_A	HGT1	C1_01980W_A	748.386	-1.20773	0.474412	-2.54574	0.0109046	0.0236545
CR_09550C_A	NUO1	CR_09550C_A	608.826	-1.20756	0.177535	-6.80185	1.03285e-11	1.14771e-10
CR_07500W_A		CR_07500W_A	3.12781	-1.20619	0.66322	-1.81869	0.068959	0.115937
C5_03410C_A		C5_03410C_A	514.785	-1.20421	0.171881	-7.00605	2.4514e-12	2.92922e-11
CR_09300C_A	SCO1	CR_09300C_A	1040.69	-1.20317	0.182376	-6.59719	4.19022e-11	4.31606e-10
C2_06840W_A	SPR1	C2_06840W_A	6.67498	-1.20225	0.607807	-1.97802	0.0479269	0.0848482
C6_01030W_A	HAL22	C6_01030W_A	5.54525	-1.20207	0.607957	-1.97722	0.0480164	0.0849593
C2_08800C_A	APE3	C2_08800C_A	773.746	-1.20126	0.173904	-6.90758	4.92999e-12	5.67709e-11
C4_03960W_A		C4_03960W_A	305.845	-1.20071	0.222005	-5.40849	6.35594e-08	4.04498e-07
C1_05730W_A		C1_05730W_A	1.89907	-1.19532	0.664128	-1.79983	0.071888	0.120192
C5_02240W_A	PTH2	C5_02240W_A	134.254	-1.19352	0.206413	-5.78219	7.37336e-09	5.60959e-08
C2_02470C_A	ATO7	C2_02470C_A	2.39419	-1.19126	0.670743	-1.77603	0.0757281	0.125587
C2_00980W_A		C2_00980W_A	1.84018	-1.19109	0.665258	-1.79041	0.0733876	0.122409
C3_06180C_A	TSA1	C3_06180C_A	3.6715	-1.19073	0.655056	-1.81776	0.0691012	0.116114
C2_06980W_A		C2_06980W_A	3.0917	-1.19055	0.664725	-1.79105	0.0732856	0.122271
CR_08880C_A		CR_08880C_A	60.1945	-1.19027	0.276174	-4.30986	1.63355e-05	6.87324e-05
C1_05160C_A		C1_05160C_A	75.8488	-1.18957	0.321525	-3.69978	0.000215784	0.000717583
CR_00970W_A	ATO9	CR_00970W_A	131.525	-1.18834	0.240292	-4.94539	7.59917e-07	4.15303e-06
C1_10310W_A		C1_10310W_A	98.6173	-1.18744	0.233202	-5.09188	3.54532e-07	2.03944e-06
C1_12220W_A	CDC6	C1_12220W_A	81.5044	-1.18734	0.241936	-4.90764	9.21778e-07	4.96071e-06
C6_01310W_A	FIG1	C6_01310W_A	34.1464	-1.18701	0.362942	-3.27052	0.00107351	0.00301657
C4_05310W_A		C4_05310W_A	152.834	-1.18649	0.205268	-5.78021	7.46075e-09	5.66927e-08
CR_09070C_A		CR_09070C_A	352.992	-1.18329	0.256452	-4.61407	3.94852e-06	1.88088e-05
C1_07400C_A		C1_07400C_A	341.557	-1.17993	0.199542	-5.91316	3.35598e-09	2.71258e-08
C2_10800W_A		C2_10800W_A	37.8574	-1.17878	0.378098	-3.11767	0.00182289	0.00485162
C6_02950C_A		C6_02950C_A	82.0262	-1.17845	0.253866	-4.64202	3.45025e-06	1.66478e-05
C2_00690W_A		C2_00690W_A	461.836	-1.17784	0.159265	-7.39547	1.40909e-13	1.89823e-12
C3_03930W_A		C3_03930W_A	447.368	-1.17716	0.172845	-6.81049	9.72699e-12	1.08467e-10
C7_01440W_A		C7_01440W_A	237.832	-1.17607	0.225573	-5.21372	1.85086e-07	1.09993e-06
C5_02090W_A		C5_02090W_A	2.68164	-1.17364	0.670996	-1.7491	0.0802732	0.132098
C2_06170C_A	ECM17	C2_06170C_A	4714.73	-1.17179	0.175535	-6.67554	2.46324e-11	2.60488e-10
C4_03420C_A		C4_03420C_A	85.2527	-1.17071	0.24128	-4.85206	1.22183e-06	6.44433e-06
C1_13040C_A		C1_13040C_A	33.9923	-1.16962	0.336011	-3.48091	0.000499722	0.00152807
C1_13000W_A		C1_13000W_A	76.9887	-1.16859	0.297249	-3.93136	8.4467e-05	0.00030766
C3_06900W_A	ISA2	C3_06900W_A	618.142	-1.16608	0.17474	-6.67322	2.50248e-11	2.64197e-10
C6_01080C_A		C6_01080C_A	85.1349	-1.16544	0.307434	-3.79086	0.000150128	0.000516574
C4_06670W_A		C4_06670W_A	126.325	-1.16448	0.226761	-5.13526	2.81761e-07	1.63866e-06
C4_02520C_A		C4_02520C_A	146.866	-1.16216	0.200527	-5.79553	6.81074e-09	5.22541e-08
C5_00360C_A	tS(CAG)1	C5_00360C_A	1.88161	-1.16134	0.665562	-1.74489	0.0810035	0.133035
C1_00190C_A		C1_00190C_A	200.822	-1.16128	0.201017	-5.77703	7.60306e-09	5.77051e-08
CR_08850W_A		CR_08850W_A	6.38314	-1.16117	0.639401	-1.81602	0.0693674	0.116531
C2_04940C_A	ITR1	C2_04940C_A	266.812	-1.16029	0.192912	-6.01462	1.80308e-09	1.50336e-08
C2_08420W_A		C2_08420W_A	109.531	-1.15978	0.277245	-4.18322	2.87409e-05	0.000114909
C7_03150W_A		C7_03150W_A	155.847	-1.15858	0.244358	-4.74132	2.12332e-06	1.07095e-05
C2_07530C_A		C2_07530C_A	4.41795	-1.15591	0.647792	-1.78439	0.0743608	0.123832
C3_01880W_A	ALG8	C3_01880W_A	253.592	-1.15551	0.179539	-6.43599	1.2267e-10	1.18461e-09
C4_06360C_A		C4_06360C_A	99.1509	-1.15542	0.242375	-4.76707	1.86928e-06	9.56501e-06
C3_05810C_A	SKN1	C3_05810C_A	168.2	-1.15411	0.208309	-5.5404	3.01788e-08	2.05898e-07
CR_10260W_A		CR_10260W_A	438.255	-1.15341	0.158686	-7.26855	3.63356e-13	4.69551e-12
C6_02780C_A	MIF2	C6_02780C_A	289.65	-1.15186	0.201879	-5.70569	1.1587e-08	8.44084e-08
C7_02650W_A	TEP1	C7_02650W_A	161.365	-1.15022	0.243871	-4.71652	2.3991e-06	1.20334e-05
C1_09250W_A	CRP1	C1_09250W_A	296.388	-1.15004	0.203039	-5.66416	1.47745e-08	1.06286e-07
C3_02790W_A		C3_02790W_A	41.5283	-1.14819	0.339097	-3.38601	0.000709162	0.00208606
C5_02640W_A		C5_02640W_A	207.099	-1.14616	0.236816	-4.83987	1.29925e-06	6.82429e-06
C2_10300C_A		C2_10300C_A	126.682	-1.146	0.259574	-4.41491	1.01052e-05	4.44644e-05
CR_05350W_A		CR_05350W_A	16.3348	-1.14395	0.447191	-2.55808	0.0105252	0.0229257
C4_02070W_A	PHO114	C4_02070W_A	357.497	-1.14329	0.197655	-5.78426	7.28327e-09	5.5477e-08
C4_05420C_A	TSC2	C4_05420C_A	440.568	-1.143	0.157484	-7.25788	3.93217e-13	5.06078e-12
C1_00910W_A	TRI1	C1_00910W_A	326.345	-1.14242	0.168057	-6.79783	1.06207e-11	1.17606e-10
C2_01620W_A	COX4	C2_01620W_A	4040.83	-1.14223	0.182482	-6.25943	3.86379e-10	3.51229e-09
C2_05990C_A		C2_05990C_A	171.761	-1.14109	0.201859	-5.65289	1.57774e-08	1.12988e-07
C5_02770W_A	MSW1	C5_02770W_A	176.387	-1.14047	0.197738	-5.76756	8.04271e-09	6.04633e-08
C3_07430W_A		C3_07430W_A	1151.31	-1.13794	0.150203	-7.57605	3.56227e-14	5.10217e-13
C3_02320W_A	ILV2	C3_02320W_A	1365.29	-1.13778	0.158257	-7.18948	6.50401e-13	8.17186e-12
C2_02370C_A	HOM2	C2_02370C_A	1620.3	-1.13671	0.138193	-8.22554	1.94313e-16	3.50433e-15
C1_08620W_A	CTR2	C1_08620W_A	322.759	-1.13659	0.197336	-5.75967	8.42779e-09	6.2911e-08
C6_00970C_A	HAL21	C6_00970C_A	524.525	-1.13646	0.173938	-6.53374	6.41457e-11	6.40952e-10
C1_12990W_A		C1_12990W_A	108.935	-1.13599	0.248334	-4.57445	4.77473e-06	2.24412e-05
C2_03260W_A		C2_03260W_A	221.926	-1.13446	0.198632	-5.71138	1.12063e-08	8.17285e-08
C2_03390C_A	HSP78	C2_03390C_A	668.985	-1.13203	0.173248	-6.53416	6.39694e-11	6.40199e-10
C1_14150C_A	PAM16	C1_14150C_A	747.437	-1.13146	0.158058	-7.15848	8.15747e-13	1.01489e-11
C2_04970W_A	ABP2	C2_04970W_A	57.0703	-1.12899	0.292992	-3.85333	0.000116522	0.000409603
C5_05240C_A		C5_05240C_A	61.3972	-1.1283	0.316396	-3.56609	0.000362352	0.0011427
C2_07780W_A		C2_07780W_A	104.114	-1.12668	0.295846	-3.80833	0.000139911	0.000483251
C5_03720C_A		C5_03720C_A	5.98811	-1.12544	0.611696	-1.83987	0.0657875	0.111445
CR_04980C_A		CR_04980C_A	1.2209	-1.12541	0.624615	-1.80177	0.0715811	0.119742
C1_12280C_A		C1_12280C_A	175.366	-1.12329	0.191753	-5.85803	4.68379e-09	3.70556e-08
C1_14090W_A		C1_14090W_A	876.943	-1.12252	0.143835	-7.80419	5.98854e-15	9.2903e-14
C5_01570C_A	SPO1	C5_01570C_A	76.0625	-1.12163	0.275399	-4.07273	4.64646e-05	0.000176644
C7_00400W_A	LEU2	C7_00400W_A	500.213	-1.12016	0.160197	-6.99237	2.70272e-12	3.2174e-11
C2_09780C_A		C2_09780C_A	386.018	-1.12009	0.171753	-6.52152	6.95988e-11	6.93256e-10
CR_05470C_A		CR_05470C_A	9.87067	-1.11772	0.551256	-2.02759	0.0426018	0.0767485
C4_01850C_A	PDC12	C4_01850C_A	176.187	-1.11409	0.238674	-4.66783	3.04405e-06	1.49147e-05
C2_06990W_A		C2_06990W_A	37.1655	-1.11158	0.411148	-2.70361	0.00685909	0.0156786
C4_01370W_A	ILV6	C4_01370W_A	716.074	-1.11151	0.155629	-7.14209	9.19253e-13	1.13476e-11
CR_03130W_A		CR_03130W_A	255.524	-1.10882	0.18569	-5.97138	2.35257e-09	1.93105e-08
C3_02270W_A		C3_02270W_A	362.899	-1.1087	0.185643	-5.97223	2.34027e-09	1.92345e-08
C4_00720W_A	CSP2	C4_00720W_A	86.4328	-1.10728	0.238769	-4.63746	3.52711e-06	1.69799e-05
C3_03690W_A		C3_03690W_A	171.435	-1.10561	0.213734	-5.17285	2.30553e-07	1.35827e-06
C1_01750W_A		C1_01750W_A	188.367	-1.10251	0.212373	-5.19138	2.08742e-07	1.23436e-06
CR_07690W_A		CR_07690W_A	84.4922	-1.1023	0.265653	-4.14938	3.3338e-05	0.00013114
C2_01400C_A	ESC4	C2_01400C_A	99.3514	-1.10161	0.23639	-4.66014	3.1599e-06	1.54584e-05
C2_00960C_A	MXR1	C2_00960C_A	1500.44	-1.10113	0.15827	-6.95734	3.4676e-12	4.07588e-11
C1_09770W_A		C1_09770W_A	349.9	-1.10053	0.1913	-5.75292	8.77144e-09	6.53225e-08
C4_06220C_A		C4_06220C_A	6.87445	-1.09605	0.574704	-1.90716	0.0565	0.0978686
C5_02810W_A		C5_02810W_A	188.478	-1.09543	0.225999	-4.84704	1.2532e-06	6.60428e-06
C4_01390W_A	HAP3	C4_01390W_A	120.659	-1.0948	0.226098	-4.84212	1.28459e-06	6.7529e-06
C2_02140C_A		C2_02140C_A	3.49708	-1.09388	0.657594	-1.66345	0.0962215	0.153514
CR_05030W_A		CR_05030W_A	333.219	-1.09355	0.22254	-4.91393	8.92687e-07	4.82051e-06
C1_09410W_A		C1_09410W_A	2.82221	-1.09213	0.668449	-1.63383	0.102295	0.161901
C2_03370W_A	THI20	C2_03370W_A	264.323	-1.08745	0.197399	-5.50891	3.61068e-08	2.41155e-07
CR_06690C_A		CR_06690C_A	690.099	-1.0865	0.163356	-6.65113	2.90848e-11	3.04025e-10
C6_03030W_A	SAP5	C6_03030W_A	812.714	-1.08443	0.199939	-5.42382	5.83391e-08	3.73524e-07
C4_05020W_A	IMG2	C4_05020W_A	155.339	-1.08159	0.249491	-4.33517	1.45648e-05	6.18979e-05
C6_04400W_A		C6_04400W_A	231.483	-1.08133	0.177366	-6.09659	1.08357e-09	9.30348e-09
C5_03080C_A		C5_03080C_A	249.679	-1.07905	0.19871	-5.43026	5.62731e-08	3.61755e-07
C4_02130W_A	CYT2	C4_02130W_A	492.671	-1.07721	0.162693	-6.62113	3.56461e-11	3.68963e-10
CR_10190C_A		CR_10190C_A	401.365	-1.07649	0.168813	-6.37685	1.80766e-10	1.72216e-09
C2_06340W_A	EFH1	C2_06340W_A	121.922	-1.07594	0.224832	-4.78551	1.7055e-06	8.75515e-06
C3_06660C_A		C3_06660C_A	167.387	-1.07569	0.247514	-4.34597	1.3866e-05	5.93255e-05
CR_08520C_A		CR_08520C_A	244.067	-1.07417	0.17094	-6.28389	3.30209e-10	3.03649e-09
CR_03120W_A		CR_03120W_A	565.476	-1.07353	0.17518	-6.12819	8.8884e-10	7.76817e-09
CR_00200W_A	PCK1	CR_00200W_A	1126.22	-1.07203	0.23023	-4.65635	3.21857e-06	1.57091e-05
C2_06440C_A		C2_06440C_A	215.998	-1.07105	0.196822	-5.44171	5.27718e-08	3.40628e-07
C6_01980C_A		C6_01980C_A	548.977	-1.07061	0.148226	-7.22279	5.09331e-13	6.4634e-12
C1_07650W_A		C1_07650W_A	60.8072	-1.06958	0.297164	-3.59929	0.000319093	0.00101946
CR_07510W_A		CR_07510W_A	209.381	-1.06904	0.190252	-5.61908	1.91978e-08	1.35457e-07
C7_00540W_A		C7_00540W_A	1.76327	-1.06849	0.661442	-1.6154	0.106225	0.167343
C2_04810W_A	HIS3	C2_04810W_A	328.873	-1.06783	0.169189	-6.31147	2.764e-10	2.56397e-09
C3_03050C_A	PGA18	C3_03050C_A	273.748	-1.06725	0.453079	-2.35554	0.0184957	0.0373347
C4_06140C_A		C4_06140C_A	171.983	-1.06664	0.242734	-4.39429	1.11133e-05	4.84633e-05
C1_05070C_A	GPI7	C1_05070C_A	351.707	-1.06653	0.174467	-6.11309	9.77186e-10	8.47028e-09
CR_08990C_A	SLP3	CR_08990C_A	782.83	-1.06548	0.196541	-5.42119	5.92037e-08	3.78677e-07
C5_03520W_A		C5_03520W_A	73.9159	-1.06392	0.260158	-4.08952	4.32276e-05	0.000166331
C5_01990W_A		C5_01990W_A	4.63257	-1.06228	0.639441	-1.66127	0.0966598	0.154058
C3_01180C_A		C3_01180C_A	164.246	-1.05941	0.225017	-4.70812	2.50012e-06	1.24515e-05
C4_01360W_A	PGA53	C4_01360W_A	1153.16	-1.05828	0.160867	-6.57865	4.74748e-11	4.84289e-10
C4_03360C_A	VTC4	C4_03360C_A	1315.93	-1.05735	0.181275	-5.83285	5.44894e-09	4.24736e-08
C2_02190C_A		C2_02190C_A	37.3964	-1.05678	0.333497	-3.16878	0.00153079	0.00417041
CR_06570C_A		CR_06570C_A	107.639	-1.05225	0.233888	-4.49895	6.82902e-06	3.10165e-05
C4_04330C_A		C4_04330C_A	1480.05	-1.05213	0.134106	-7.84552	4.31151e-15	6.7547e-14
C7_02480W_A		C7_02480W_A	497.237	-1.05182	0.167339	-6.28554	3.26722e-10	3.00878e-09
C4_01320C_A	OPT6	C4_01320C_A	231.806	-1.05085	0.179547	-5.85281	4.83339e-09	3.80023e-08
C2_03250W_A	AVT7	C2_03250W_A	593.781	-1.04976	0.156086	-6.72554	1.74944e-11	1.88779e-10
C2_01800W_A		C2_01800W_A	106.631	-1.04902	0.290103	-3.61604	0.000299143	0.000961532
C4_00850C_A		C4_00850C_A	91.6347	-1.04819	0.253347	-4.13739	3.5128e-05	0.000137415
C1_02670C_A	MNN43	C1_02670C_A	47.0409	-1.04661	0.31138	-3.36121	0.000776031	0.00226909
C4_07140W_A		C4_07140W_A	1337.7	-1.04642	0.159135	-6.57569	4.84281e-11	4.93221e-10
C5_01920C_A		C5_01920C_A	467.936	-1.0463	0.15713	-6.65879	2.76084e-11	2.90026e-10
C3_03190C_A		C3_03190C_A	266.923	-1.04626	0.175914	-5.94755	2.72186e-09	2.21697e-08
CR_01390W_A	MGE1	CR_01390W_A	910.941	-1.04576	0.153058	-6.83248	8.34565e-12	9.38885e-11
C2_10460C_A		C2_10460C_A	1376.6	-1.04485	0.140462	-7.43866	1.01713e-13	1.39388e-12
C2_08440W_A		C2_08440W_A	5.63694	-1.04423	0.623257	-1.67544	0.0938482	0.15037
C1_07040C_A		C1_07040C_A	27.1831	-1.04413	0.458803	-2.27576	0.0228603	0.044699
C6_00490W_A		C6_00490W_A	186.375	-1.04006	0.194521	-5.34678	8.95314e-08	5.56393e-07
C2_02610C_A	HGT20	C2_02610C_A	121.038	-1.03933	0.216634	-4.79766	1.6053e-06	8.26088e-06
CR_08840C_A	NIT2	CR_08840C_A	276.6	-1.03629	0.183441	-5.6492	1.61199e-08	1.15181e-07
CR_04910W_A	CDC43	CR_04910W_A	59.2525	-1.0344	0.319551	-3.23703	0.0012078	0.00335235
CR_05480W_A		CR_05480W_A	1095.99	-1.03178	0.180435	-5.71828	1.0761e-08	7.86619e-08
C5_03110C_A		C5_03110C_A	185.197	-1.03004	0.206939	-4.97753	6.44023e-07	3.56262e-06
C2_07790C_A		C2_07790C_A	420.519	-1.02992	0.199285	-5.16805	2.36544e-07	1.38585e-06
CR_02990C_A	RIB1	CR_02990C_A	489.281	-1.02647	0.162502	-6.31665	2.67292e-10	2.48311e-09
C4_02650C_A		C4_02650C_A	2.08959	-1.02636	0.670678	-1.53034	0.125933	0.192913
C3_02210C_A		C3_02210C_A	449.302	-1.02564	0.157243	-6.52267	6.90649e-11	6.8902e-10
C1_13090W_A		C1_13090W_A	1.08158	-1.02361	0.612156	-1.67215	0.0944957	0.151179
CR_02290W_A	PGA22	CR_02290W_A	52.1622	-1.02232	0.292739	-3.49225	0.000478979	0.00147102
CR_05370W_A		CR_05370W_A	199.889	-1.02189	0.218433	-4.67828	2.89288e-06	1.42621e-05
C3_05600W_A	ATO6	C3_05600W_A	101.37	-1.02004	0.260236	-3.91968	8.86683e-05	0.000320936
C1_03970W_A		C1_03970W_A	4.88197	-1.01903	0.626044	-1.62773	0.103583	0.163817
C2_06630C_A		C2_06630C_A	658.805	-1.0189	0.178754	-5.70002	1.19793e-08	8.70664e-08
C6_03200W_A		C6_03200W_A	689.981	-1.01798	0.165645	-6.14554	7.96915e-10	6.98401e-09
CR_05190W_A		CR_05190W_A	2.76332	-1.01736	0.670543	-1.51722	0.12921	0.196774
C4_02710C_A	GRX3	C4_02710C_A	686.428	-1.01615	0.154439	-6.57961	4.7168e-11	4.81934e-10
C3_03700C_A		C3_03700C_A	9.15972	-1.01604	0.552254	-1.83981	0.0657964	0.111445
C1_14020W_A		C1_14020W_A	86.776	-1.01477	0.243673	-4.1645	3.12041e-05	0.000123666
C3_05130C_A	THI4	C3_05130C_A	167.772	-1.01464	0.217039	-4.67493	2.94052e-06	1.44297e-05
CR_02790C_A	ALG5	CR_02790C_A	121.459	-1.01457	0.224076	-4.52779	5.96036e-06	2.75564e-05
CR_02120C_A		CR_02120C_A	469.628	-1.01386	0.173043	-5.85902	4.65618e-09	3.69293e-08
C1_06510C_A		C1_06510C_A	862.35	-1.01147	0.144775	-6.98652	2.81791e-12	3.33576e-11
C2_02030W_A	ARO3	C2_02030W_A	832.392	-1.01136	0.187597	-5.39112	7.00185e-08	4.41179e-07
C3_04440C_A		C3_04440C_A	34.3424	-1.01067	0.349333	-2.89314	0.00381417	0.00933677
C7_01020C_A		C7_01020C_A	503.25	-1.01044	0.168237	-6.00606	1.90087e-09	1.58281e-08
C4_00290C_A		C4_00290C_A	185.569	-1.00939	0.206857	-4.87964	1.06278e-06	5.66668e-06
C2_05390C_A		C2_05390C_A	45.8143	-1.00937	0.308883	-3.26782	0.00108379	0.00304141
CR_08530C_A	tL(CAA)4	CR_08530C_A	20.1101	-1.00761	0.464214	-2.17058	0.0299628	0.0562634
C2_07180W_A		C2_07180W_A	27.4372	-1.00539	0.402287	-2.49918	0.0124481	0.0265989
C3_06850W_A	FCR1	C3_06850W_A	1134.42	-1.00469	0.181717	-5.52886	3.2232e-08	2.17798e-07
C4_02320C_A	SOD1	C4_02320C_A	988.356	-1.00434	0.169541	-5.92391	3.14383e-09	2.55084e-08
C3_02530W_A	YSY6	C3_02530W_A	210.974	-1.00383	0.207746	-4.83204	1.35142e-06	7.05742e-06
C2_03670W_A	SAP99	C2_03670W_A	156.437	-1.00329	0.224762	-4.46381	8.05146e-06	3.61291e-05
C1_12030W_A	SER33	C1_12030W_A	3830.51	-1.00203	0.164349	-6.09698	1.08088e-09	9.29296e-09
C1_04350C_A		C1_04350C_A	134.402	-0.999797	0.215773	-4.63356	3.59429e-06	1.72379e-05
C2_08350C_A		C2_08350C_A	1.5071	-0.997887	0.656772	-1.51938	0.128667	0.196106
C7_03080W_A	LMO1	C7_03080W_A	733.569	-0.994219	0.163551	-6.07894	1.20982e-09	1.03315e-08
C2_07420W_A		C2_07420W_A	503.67	-0.993983	0.166551	-5.96803	2.40138e-09	1.96603e-08
C6_01520W_A		C6_01520W_A	197.027	-0.993826	0.187354	-5.30454	1.12955e-07	6.96504e-07
CM_00220W		CM_00220W	2.14166	-0.993385	0.669655	-1.48343	0.137961	0.207432
C4_05780C_A	CFL2	C4_05780C_A	71.4541	-0.992399	0.335896	-2.95448	0.00313193	0.00785768
C2_08810C_A	IPP1	C2_08810C_A	5036.55	-0.992247	0.14851	-6.68133	2.36784e-11	2.51236e-10
C2_02950W_A	BNA31	C2_02950W_A	315.476	-0.988308	0.196769	-5.02268	5.09548e-07	2.86695e-06
C2_02110C_A		C2_02110C_A	138.963	-0.987647	0.254879	-3.87496	0.00010664	0.000378011
C4_04190C_A		C4_04190C_A	154.317	-0.984889	0.224559	-4.38587	1.15523e-05	5.01706e-05
C4_01620C_A		C4_01620C_A	1.58252	-0.984777	0.653416	-1.50712	0.13178	0.199938
C2_10290W_A	SLR1	C2_10290W_A	1999.5	-0.98461	0.135893	-7.24547	4.30945e-13	5.52393e-12
C7_01590C_A	COE2	C7_01590C_A	305.74	-0.983515	0.199187	-4.93765	7.90676e-07	4.29524e-06
C3_00180C_A	DAL1	C3_00180C_A	879.409	-0.982841	0.154855	-6.34686	2.19755e-10	2.0657e-09
C2_05130W_A		C2_05130W_A	424.392	-0.981806	0.160775	-6.10671	1.01704e-09	8.79175e-09
C5_02160W_A	SST2	C5_02160W_A	159.754	-0.981137	0.22046	-4.4504	8.57117e-06	3.81108e-05
C6_00870C_A	ILV5	C6_00870C_A	4855.72	-0.979704	0.130581	-7.50265	6.25388e-14	8.74028e-13
C3_02450W_A	HRT1	C3_02450W_A	996.887	-0.97829	0.17314	-5.65028	1.60182e-08	1.14584e-07
C2_08750W_A		C2_08750W_A	30.1439	-0.977967	0.358906	-2.72486	0.00643295	0.0147995
C6_00990W_A	RIM9	C6_00990W_A	216.506	-0.975717	0.177298	-5.50326	3.72832e-08	2.48229e-07
C3_00190W_A		C3_00190W_A	285.612	-0.975505	0.178142	-5.476	4.35045e-08	2.85456e-07
C2_02300W_A		C2_02300W_A	51.6601	-0.975006	0.310022	-3.14495	0.00166113	0.00446794
CR_09720W_A	VMA22	CR_09720W_A	67.5419	-0.974787	0.281546	-3.46227	0.000535641	0.00162551
C3_01480C_A	RKI1	C3_01480C_A	354.096	-0.974764	0.174173	-5.59653	2.18679e-08	1.51974e-07
C1_10830W_A	BIG1	C1_10830W_A	161.023	-0.973557	0.195838	-4.97122	6.6532e-07	3.66764e-06
C6_01640W_A	MED19	C6_01640W_A	227.385	-0.972795	0.191815	-5.07153	3.94635e-07	2.25379e-06
C2_07060W_A		C2_07060W_A	294.107	-0.971934	0.195753	-4.9651	6.86669e-07	3.77549e-06
C1_00290W_A	POL93	C1_00290W_A	3295.74	-0.971907	0.407233	-2.38661	0.0170044	0.0347594
C7_02130W_A		C7_02130W_A	14.1244	-0.970523	0.488459	-1.98691	0.0469324	0.0834837
C1_02890C_A		C1_02890C_A	440.507	-0.969728	0.162052	-5.98407	2.17628e-09	1.79434e-08
C2_01750C_A		C2_01750C_A	756.129	-0.969663	0.190881	-5.07994	3.77562e-07	2.16194e-06
C2_04430W_A		C2_04430W_A	3.33511	-0.96872	0.668543	-1.449	0.147337	0.219289
C2_03770C_A	STE11	C2_03770C_A	579.659	-0.968259	0.205438	-4.71314	2.4393e-06	1.22157e-05
C4_01740W_A	TIM12	C4_01740W_A	195.341	-0.968221	0.232118	-4.17125	3.02936e-05	0.000120434
C6_01930W_A	YHM1	C6_01930W_A	719.372	-0.967979	0.152065	-6.36556	1.94575e-10	1.84817e-09
C1_02970W_A		C1_02970W_A	1116.64	-0.967975	0.161328	-6.00005	1.97256e-09	1.64035e-08
C1_06070W_A		C1_06070W_A	267.827	-0.966601	0.174581	-5.53668	3.08261e-08	2.09637e-07
C2_10180W_A	IFR1	C2_10180W_A	1375.48	-0.964121	0.130408	-7.39309	1.43453e-13	1.92841e-12
C5_03910C_A		C5_03910C_A	15.9101	-0.963748	0.445578	-2.16292	0.0305476	0.0573106
C6_02400W_A		C6_02400W_A	8.43922	-0.963367	0.61085	-1.57709	0.114774	0.178314
C3_05770C_A	SAM50	C3_05770C_A	301.786	-0.963033	0.191934	-5.01751	5.23444e-07	2.93916e-06
CR_08700C_A	ARF1	CR_08700C_A	594.22	-0.961998	0.174357	-5.5174	3.44055e-08	2.31253e-07
C2_01570W_A		C2_01570W_A	77.9722	-0.961768	0.257139	-3.74027	0.000183826	0.000620084
C1_13150W_A		C1_13150W_A	2.07294	-0.958691	0.670125	-1.43061	0.152541	0.225506
C5_04070C_A	CKS1	C5_04070C_A	169.184	-0.95641	0.210296	-4.54792	5.41796e-06	2.52586e-05
CR_04540C_A	RPR2	CR_04540C_A	551.652	-0.95472	0.172913	-5.52139	3.36329e-08	2.263e-07
C4_06310C_A	PGA41	C4_06310C_A	135.988	-0.953219	0.228873	-4.16484	3.11574e-05	0.000123558
C1_12900W_A		C1_12900W_A	169.274	-0.952243	0.204597	-4.65424	3.25181e-06	1.58591e-05
CR_06460W_A	GST3	CR_06460W_A	320.01	-0.951933	0.204807	-4.64794	3.35262e-06	1.62508e-05
CR_02820W_A	PGM2	CR_02820W_A	1156.37	-0.951761	0.158166	-6.01748	1.77149e-09	1.47896e-08
CR_10770W_A		CR_10770W_A	1054.69	-0.949733	0.20598	-4.61081	4.01099e-06	1.90746e-05
C1_11700C_A	MRF1	C1_11700C_A	2023.79	-0.949617	0.139099	-6.8269	8.67705e-12	9.7444e-11
CR_10100C_A	INO1	CR_10100C_A	1449.94	-0.949197	0.423901	-2.23919	0.0251434	0.0485943
C2_01660C_A		C2_01660C_A	436.004	-0.947898	0.188361	-5.03235	4.84507e-07	2.73505e-06
C6_03390W_A		C6_03390W_A	349.194	-0.947799	0.160956	-5.88856	3.8958e-09	3.10929e-08
C4_06700W_A		C4_06700W_A	25.4842	-0.944155	0.405958	-2.32574	0.0200322	0.0399448
C5_00420C_A	MRP17	C5_00420C_A	450	-0.938562	0.163923	-5.72563	1.03052e-08	7.58545e-08
C5_03340W_A		C5_03340W_A	3.63865	-0.935895	0.657738	-1.4229	0.154765	0.228148
C4_04810C_A		C4_04810C_A	179.779	-0.93538	0.211571	-4.42111	9.81967e-06	4.33281e-05
C7_02460C_A		C7_02460C_A	675.355	-0.932333	0.160216	-5.81921	5.91264e-09	4.56952e-08
C4_06710W_A		C4_06710W_A	443.255	-0.932151	0.17083	-5.4566	4.85333e-08	3.16164e-07
CR_00540C_A	MDH1	CR_00540C_A	1118.03	-0.931561	0.205747	-4.5277	5.96296e-06	2.75564e-05
C6_03110C_A		C6_03110C_A	112.069	-0.930402	0.250061	-3.7207	0.000198671	0.000665746
C2_06450C_A		C2_06450C_A	9.68529	-0.930145	0.583556	-1.59392	0.110953	0.173483
C2_08820C_A	SPO11	C2_08820C_A	11.3203	-0.929672	0.536715	-1.73215	0.0832463	0.136169
C6_03000C_A		C6_03000C_A	102.456	-0.927641	0.225834	-4.10763	3.99735e-05	0.000155126
C5_02330W_A		C5_02330W_A	752.41	-0.926493	0.17483	-5.29938	1.16196e-07	7.15792e-07
C1_05770C_A	PRC3	C1_05770C_A	909.275	-0.925523	0.162042	-5.71163	1.11902e-08	8.17052e-08
C3_04100W_A		C3_04100W_A	66.8211	-0.924887	0.278104	-3.32569	0.000882009	0.00253687
C6_01330C_A		C6_01330C_A	94.858	-0.92452	0.232388	-3.97835	6.9396e-05	0.000256446
C2_02880C_A	EBP7	C2_02880C_A	642.572	-0.924168	0.186994	-4.94223	7.72354e-07	4.21374e-06
C1_04030W_A		C1_04030W_A	431.624	-0.923882	0.160312	-5.76303	8.26175e-09	6.1817e-08
C1_12560C_A	DLH1	C1_12560C_A	7.83145	-0.921506	0.559856	-1.64597	0.0997698	0.15826
C3_00620C_A		C3_00620C_A	309.928	-0.920975	0.192758	-4.77789	1.77142e-06	9.07888e-06
C3_02500W_A	PAM17	C3_02500W_A	349.63	-0.920736	0.164574	-5.59468	2.21033e-08	1.53441e-07
C7_00900W_A		C7_00900W_A	8.5179	-0.920733	0.546496	-1.68479	0.0920287	0.148241
C2_01650W_A		C2_01650W_A	165.603	-0.919694	0.228308	-4.02829	5.61828e-05	0.000210686
C7_04060W_A		C7_04060W_A	234.242	-0.919512	0.22965	-4.00397	6.22873e-05	0.000231797
C1_01150C_A		C1_01150C_A	734.54	-0.918019	0.155934	-5.88722	3.92735e-09	3.13054e-08
C2_06700W_A	AMO2	C2_06700W_A	1359.69	-0.917711	0.154236	-5.95002	2.68103e-09	2.18652e-08
C2_04960C_A		C2_04960C_A	71.0258	-0.916346	0.266223	-3.44202	0.000577392	0.00173136
CR_10760C_A		CR_10760C_A	368.041	-0.915964	0.190787	-4.80099	1.57886e-06	8.13799e-06
C4_01680W_A	TOA2	C4_01680W_A	517.819	-0.914258	0.197801	-4.62212	3.79834e-06	1.81616e-05
C3_05050W_A	TRY4	C3_05050W_A	97.4931	-0.912328	0.342476	-2.66392	0.00772354	0.0174336
C1_03510C_A		C1_03510C_A	990.133	-0.910493	0.159064	-5.72407	1.04e-08	7.64631e-08
C6_03190C_A		C6_03190C_A	0.918802	-0.906672	0.597615	-1.51715	0.129229	0.196774
CR_07970C_A		CR_07970C_A	0.892829	-0.906652	0.598633	-1.51454	0.12989	0.197607
C2_02270C_A		C2_02270C_A	266.081	-0.906001	0.180726	-5.01311	5.35567e-07	3.00457e-06
C1_06050C_A		C1_06050C_A	722.368	-0.904936	0.142765	-6.33863	2.31812e-10	2.16939e-09
C3_06730W_A		C3_06730W_A	609.819	-0.904196	0.159778	-5.65908	1.52187e-08	1.09234e-07
C1_10280C_A		C1_10280C_A	1423.94	-0.903552	0.159443	-5.66694	1.45368e-08	1.04694e-07
C1_01620C_A		C1_01620C_A	454.157	-0.901984	0.200083	-4.50804	6.54292e-06	2.99098e-05
C3_04270C_A	CTP1	C3_04270C_A	181.28	-0.901232	0.217885	-4.13627	3.5299e-05	0.000137999
C4_06300C_A	PGA42	C4_06300C_A	19.2953	-0.900565	0.418721	-2.15075	0.0314955	0.0588628
CR_09090C_A		CR_09090C_A	281.83	-0.900392	0.189206	-4.75879	1.94753e-06	9.92535e-06
C5_02600W_A	PUT1	C5_02600W_A	540.129	-0.900312	0.208828	-4.31126	1.62323e-05	6.83439e-05
C2_06710W_A		C2_06710W_A	253.193	-0.898643	0.233364	-3.85083	0.00011772	0.000412899
C2_01140C_A		C2_01140C_A	9.77423	-0.898278	0.534458	-1.68073	0.0928161	0.149169
C5_03650C_A		C5_03650C_A	104.442	-0.897369	0.238095	-3.76895	0.000163934	0.000559527
CR_02180W_A	PHO113	CR_02180W_A	215.98	-0.895971	0.282961	-3.16641	0.00154331	0.0041991
C1_14330W_A		C1_14330W_A	551.037	-0.895276	0.154223	-5.80507	6.43378e-09	4.95416e-08
C1_05400C_A		C1_05400C_A	70.9044	-0.895034	0.270806	-3.30507	0.000949523	0.00270652
C2_01440C_A		C2_01440C_A	465.836	-0.894552	0.156373	-5.72061	1.06142e-08	7.76785e-08
C2_06850W_A		C2_06850W_A	464.218	-0.891635	0.173962	-5.12544	2.96841e-07	1.72162e-06
C5_00410W_A		C5_00410W_A	4.65311	-0.890987	0.631377	-1.41118	0.158192	0.232344
C4_03160C_A		C4_03160C_A	145.541	-0.888782	0.224066	-3.96661	7.29025e-05	0.000267689
CR_05940W_A	CEK2	CR_05940W_A	37.7104	-0.887643	0.334134	-2.65655	0.00789446	0.0177562
CR_02270C_A		CR_02270C_A	146.898	-0.88527	0.225626	-3.92362	8.72269e-05	0.000316079
C4_03940C_A	PYC2	C4_03940C_A	6118.31	-0.883372	0.19389	-4.55604	5.21264e-06	2.43551e-05
C7_00640C_A		C7_00640C_A	2.08377	-0.880663	0.662872	-1.32856	0.183994	0.263888
C5_00460C_A	FET33	C5_00460C_A	922.053	-0.878595	0.145834	-6.02461	1.69517e-09	1.42273e-08
C5_00790C_A		C5_00790C_A	746.215	-0.878217	0.156008	-5.6293	1.80937e-08	1.2813e-07
C5_03780C_A		C5_03780C_A	64.8333	-0.877368	0.345969	-2.53598	0.0112134	0.0242003
C5_03600W_A	MDJ1	C5_03600W_A	799.886	-0.876159	0.160739	-5.45083	5.01363e-08	3.25603e-07
C2_08430C_A	PGA46	C2_08430C_A	31.7998	-0.875753	0.391644	-2.23609	0.0253457	0.0489255
C6_03400C_A	QCR7	C6_03400C_A	1882.99	-0.875421	0.162189	-5.39754	6.75621e-08	4.26549e-07
C5_02270W_A	THR4	C5_02270W_A	823.619	-0.875245	0.148324	-5.90091	3.61503e-09	2.90051e-08
CR_07470W_A		CR_07470W_A	222.661	-0.875213	0.194335	-4.50363	6.68038e-06	3.04286e-05
C3_06050C_A		C3_06050C_A	518.753	-0.87502	0.15172	-5.76733	8.05372e-09	6.04744e-08
C2_00530W_A		C2_00530W_A	44.6845	-0.874337	0.320567	-2.72747	0.00638226	0.0147158
C2_08400C_A		C2_08400C_A	3.39795	-0.873341	0.656656	-1.32998	0.183524	0.263273
C4_02510W_A		C4_02510W_A	342.221	-0.873213	0.178447	-4.8934	9.91096e-07	5.32023e-06
C3_01080W_A	MRPL33	C3_01080W_A	302.975	-0.872673	0.171054	-5.10174	3.36539e-07	1.93946e-06
C7_01500W_A		C7_01500W_A	153.045	-0.872014	0.203946	-4.2757	1.90535e-05	7.8913e-05
C1_06830W_A		C1_06830W_A	32.571	-0.87185	0.357232	-2.44057	0.0146641	0.0306367
C3_03920W_A		C3_03920W_A	387.038	-0.87177	0.236145	-3.69167	0.000222789	0.000736632
C4_03820C_A	HRQ2	C4_03820C_A	251.985	-0.871286	0.18755	-4.64562	3.39062e-06	1.63975e-05
C3_04650W_A		C3_04650W_A	143.411	-0.871172	0.225954	-3.85552	0.000115482	0.000406398
C7_03440W_A	SNG4	C7_03440W_A	291.59	-0.870488	0.170457	-5.10679	3.27672e-07	1.89351e-06
CR_00410W_A	RTT109	CR_00410W_A	237.351	-0.869939	0.192824	-4.51157	6.43492e-06	2.95011e-05
C2_07170C_A	AFT2	C2_07170C_A	511.671	-0.869642	0.18766	-4.63413	3.5845e-06	1.7204e-05
CR_02030C_A		CR_02030C_A	591.318	-0.868605	0.164008	-5.29611	1.18294e-07	7.27665e-07
C3_01110C_A	MNE1	C3_01110C_A	102.661	-0.867121	0.241668	-3.58807	0.000333132	0.00105845
C2_02850W_A	UGA6	C2_02850W_A	57.9544	-0.866865	0.286166	-3.02923	0.00245174	0.0063237
C1_08410C_A	SAM4	C1_08410C_A	612.975	-0.86668	0.214161	-4.04686	5.19084e-05	0.000195697
C4_01030W_A		C4_01030W_A	1.31835	-0.866259	0.646969	-1.33895	0.180587	0.259471
C5_02410C_A		C5_02410C_A	70.4224	-0.865924	0.254584	-3.40132	0.000670607	0.00197999
C2_05890C_A	IDP1	C2_05890C_A	1000.86	-0.865155	0.140612	-6.15277	7.6141e-10	6.69133e-09
CR_07020W_A		CR_07020W_A	846.002	-0.863168	0.155788	-5.54066	3.01331e-08	2.05807e-07
C2_05420C_A		C2_05420C_A	110.107	-0.862672	0.296766	-2.90691	0.00365017	0.00898733
C2_05350C_A		C2_05350C_A	222.099	-0.862521	0.197155	-4.37483	1.21525e-05	5.25974e-05
C2_03470C_A	COX6	C2_03470C_A	1429.96	-0.860767	0.18402	-4.67757	2.90301e-06	1.43009e-05
CR_06350C_A		CR_06350C_A	0.980197	-0.860491	0.583363	-1.47505	0.140199	0.210149
C3_02220W_A	CAP1	C3_02220W_A	1102.33	-0.860329	0.15342	-5.60768	2.05056e-08	1.43766e-07
C1_11880W_A		C1_11880W_A	771.377	-0.859896	0.153978	-5.58453	2.3434e-08	1.62501e-07
C2_09870W_A		C2_09870W_A	311.224	-0.859862	0.161972	-5.30869	1.10413e-07	6.81488e-07
C6_00720C_A	COX15	C6_00720C_A	670.345	-0.858899	0.156428	-5.4907	4.00354e-08	2.65439e-07
C1_12540W_A		C1_12540W_A	66.6575	-0.858498	0.273873	-3.13465	0.00172058	0.00461025
C1_08920W_A		C1_08920W_A	378.093	-0.857644	0.17775	-4.82501	1.39997e-06	7.29893e-06
C6_00700C_A		C6_00700C_A	251.11	-0.857349	0.178235	-4.81022	1.50767e-06	7.80023e-06
C6_01020W_A		C6_01020W_A	67.012	-0.85699	0.275216	-3.11388	0.00184646	0.00490201
C6_03570W_A		C6_03570W_A	11.517	-0.856858	0.506421	-1.69199	0.0906487	0.146167
C4_01310W_A		C4_01310W_A	105.055	-0.856745	0.255978	-3.34694	0.000817076	0.0023727
C5_03290C_A		C5_03290C_A	397.142	-0.855752	0.199148	-4.29708	1.73066e-05	7.2482e-05
C6_02360W_A	NIP7	C6_02360W_A	1106.47	-0.854335	0.154914	-5.51489	3.48988e-08	2.33826e-07
C1_08960W_A		C1_08960W_A	24.5862	-0.854132	0.4174	-2.04632	0.0407251	0.0737656
C2_03620W_A	IFK2	C2_03620W_A	415.086	-0.853364	0.168327	-5.06966	3.98518e-07	2.27187e-06
C4_03340C_A		C4_03340C_A	61.7575	-0.852105	0.297968	-2.85972	0.0042402	0.0102297
CR_00880W_A		CR_00880W_A	272.012	-0.851808	0.190838	-4.46351	8.06278e-06	3.61453e-05
C1_11230W_A	FGR39	C1_11230W_A	162.959	-0.851023	0.207399	-4.10332	4.07267e-05	0.00015776
C1_13080W_A	OP4	C1_13080W_A	102.919	-0.85097	0.60547	-1.40547	0.159882	0.234392
C1_04720W_A		C1_04720W_A	237.125	-0.850674	0.181814	-4.67882	2.88529e-06	1.42468e-05
C1_03930W_A	NUE2	C1_03930W_A	137.213	-0.848732	0.217637	-3.89976	9.62864e-05	0.000346336
C1_01580W_A		C1_01580W_A	296.181	-0.848661	0.182573	-4.64833	3.3464e-06	1.62331e-05
C2_06880C_A	PRB1	C2_06880C_A	1910.45	-0.848404	0.14742	-5.755	8.66429e-09	6.46004e-08
C4_02690W_A		C4_02690W_A	202.913	-0.847746	0.214946	-3.944	8.01344e-05	0.000292719
C4_02660W_A		C4_02660W_A	94.153	-0.847597	0.235321	-3.60188	0.000315927	0.00101036
C1_06990C_A	tL(UAA)4	C1_06990C_A	1.81678	-0.846146	0.66603	-1.27043	0.203931	0.287734
C1_08520C_A		C1_08520C_A	374.728	-0.846065	0.174038	-4.86138	1.16568e-06	6.16868e-06
C3_05070W_A	CEM1	C3_05070W_A	482.865	-0.845421	0.173234	-4.88023	1.05965e-06	5.65471e-06
C1_00460W_A		C1_00460W_A	974.709	-0.845376	0.138524	-6.10276	1.04252e-09	8.98746e-09
C4_05840W_A	FRE3	C4_05840W_A	269.413	-0.84438	0.186236	-4.53392	5.78981e-06	2.68344e-05
CR_06340C_A	PGI1	CR_06340C_A	7256.1	-0.843538	0.16859	-5.0035	5.62975e-07	3.14443e-06
C2_00480C_A	PHHB	C2_00480C_A	178.109	-0.843103	0.204279	-4.12722	3.67183e-05	0.000143195
C4_03900C_A	RAM1	C4_03900C_A	71.3444	-0.842785	0.255696	-3.29605	0.000980547	0.00278245
C5_04300C_A		C5_04300C_A	1619.04	-0.842316	0.158545	-5.31279	1.07959e-07	6.66988e-07
C1_12270W_A	SRT1	C1_12270W_A	121.58	-0.84172	0.224159	-3.75502	0.000173328	0.000588109
C2_03890W_A		C2_03890W_A	24.0354	-0.841233	0.405248	-2.07585	0.0379079	0.0692958
C1_04970W_A		C1_04970W_A	827.526	-0.840993	0.182401	-4.61069	4.01333e-06	1.90746e-05
C1_07290W_A		C1_07290W_A	134.374	-0.840962	0.213367	-3.94139	8.10106e-05	0.000295579
CR_08340W_A	CYS3	CR_08340W_A	4727.57	-0.839125	0.206013	-4.07316	4.63801e-05	0.000176428
C1_07880C_A	GCS1	C1_07880C_A	1384.36	-0.838133	0.150628	-5.56426	2.63262e-08	1.81368e-07
C2_10040W_A		C2_10040W_A	4.05266	-0.837669	0.656504	-1.27595	0.201971	0.285478
C1_02880C_A	MIA40	C1_02880C_A	806.2	-0.837584	0.137884	-6.07455	1.24333e-09	1.05749e-08
C5_03740W_A		C5_03740W_A	202.497	-0.836907	0.189259	-4.42203	9.77773e-06	4.3173e-05
C7_02120C_A		C7_02120C_A	405.914	-0.83576	0.17382	-4.80819	1.52302e-06	7.86933e-06
CR_03590C_A		CR_03590C_A	43.7155	-0.834577	0.305507	-2.73178	0.00629938	0.0145502
C3_07280C_A		C3_07280C_A	907.557	-0.833173	0.167533	-4.97319	6.58599e-07	3.63691e-06
C1_09020W_A		C1_09020W_A	466.39	-0.833136	0.177994	-4.68071	2.85889e-06	1.41274e-05
C1_08840W_A		C1_08840W_A	90.1354	-0.833075	0.270002	-3.08544	0.00203249	0.00534889
C5_05410C_A	ILV3	C5_05410C_A	1950.02	-0.833	0.152879	-5.44877	5.07203e-08	3.2906e-07
C1_04600C_A		C1_04600C_A	720.181	-0.831918	0.146226	-5.68926	1.27591e-08	9.23109e-08
C1_04150C_A		C1_04150C_A	74.5873	-0.831788	0.260619	-3.19159	0.00141493	0.00387305
C2_09840W_A	MTW1	C2_09840W_A	84.1077	-0.830608	0.246385	-3.37117	0.000748483	0.00219562
C6_03270C_A	AYR2	C6_03270C_A	463.984	-0.829814	0.191514	-4.33291	1.47153e-05	6.24537e-05
C7_01170C_A		C7_01170C_A	105.356	-0.828172	0.351513	-2.35602	0.0184719	0.0373261
C3_00170C_A		C3_00170C_A	875.825	-0.827087	0.184836	-4.47471	7.65162e-06	3.44567e-05
C2_05690C_A	YTH1	C2_05690C_A	506.882	-0.827053	0.193024	-4.28472	1.82973e-05	7.61286e-05
CR_00160C_A		CR_00160C_A	390.524	-0.825021	0.203371	-4.05672	4.97656e-05	0.000188066
CR_03760W_A		CR_03760W_A	703.032	-0.822348	0.142359	-5.7766	7.62246e-09	5.77335e-08
CR_03480W_A		CR_03480W_A	79.6357	-0.822284	0.257685	-3.19104	0.00141763	0.00387813
C7_02370W_A		C7_02370W_A	680.478	-0.821876	0.180282	-4.55883	5.14391e-06	2.40516e-05
C2_07190C_A		C2_07190C_A	465.364	-0.819933	0.17057	-4.80703	1.53192e-06	7.90892e-06
C3_01360C_A	IRO1	C3_01360C_A	491.662	-0.818232	0.178247	-4.59044	4.42322e-06	2.08819e-05
C4_01970W_A		C4_01970W_A	379.104	-0.817971	0.167818	-4.87414	1.09281e-06	5.81704e-06
CR_01400W_A	LYS12	CR_01400W_A	1870.24	-0.816358	0.192821	-4.23377	2.29809e-05	9.35903e-05
C2_10110W_A	CYC1	C2_10110W_A	721.398	-0.814657	0.188462	-4.32265	1.54163e-05	6.52979e-05
C1_04110W_A		C1_04110W_A	51.7503	-0.812622	0.30605	-2.6552	0.00792624	0.0178151
C2_05870W_A		C2_05870W_A	227.809	-0.81252	0.188441	-4.31179	1.61936e-05	6.82714e-05
CR_09470W_A	AXL1	CR_09470W_A	214.911	-0.812119	0.181649	-4.47082	7.79192e-06	3.5014e-05
C1_06630W_A		C1_06630W_A	140.069	-0.811514	0.22521	-3.60337	0.000314118	0.0010061
C1_00980W_A		C1_00980W_A	456.16	-0.810772	0.161957	-5.00611	5.55419e-07	3.1077e-06
C6_01090C_A		C6_01090C_A	17.8957	-0.810094	0.436424	-1.85621	0.0634237	0.107917
CM_00240W		CM_00240W	0.965742	-0.809894	0.574062	-1.41081	0.158299	0.232394
C6_01910W_A	ADK1	C6_01910W_A	704.264	-0.809631	0.16667	-4.85768	1.1877e-06	6.27474e-06
C2_03230C_A	FEN12	C2_03230C_A	895.001	-0.80953	0.156469	-5.17375	2.2944e-07	1.35297e-06
CR_02920C_A	AQY1	CR_02920C_A	851.784	-0.808505	0.257049	-3.14533	0.00165897	0.00446591
C3_03610W_A	FUR4	C3_03610W_A	68.3341	-0.805621	0.263733	-3.05468	0.00225302	0.00586358
C7_00420C_A		C7_00420C_A	183.843	-0.805466	0.2115	-3.80836	0.000139892	0.000483251
C1_06430C_A		C1_06430C_A	20.0257	-0.805199	0.414853	-1.94092	0.0522674	0.0914608
C2_10000C_A		C2_10000C_A	31.4386	-0.805008	0.35282	-2.28164	0.0225104	0.0440966
CR_10040W_A		CR_10040W_A	273.187	-0.804457	0.188812	-4.26063	2.03853e-05	8.38268e-05
C7_00120W_A		C7_00120W_A	627.523	-0.804243	0.177804	-4.52319	6.09152e-06	2.80484e-05
C5_02990W_A		C5_02990W_A	124.153	-0.802771	0.22662	-3.54237	0.000396549	0.00123859
C3_01020W_A		C3_01020W_A	1450.7	-0.801963	0.165509	-4.84545	1.26326e-06	6.65176e-06
C2_09600C_A		C2_09600C_A	165.962	-0.8017	0.213253	-3.75939	0.000170328	0.00057917
C5_00700C_A	SPE2	C5_00700C_A	930.726	-0.801687	0.153017	-5.23922	1.61256e-07	9.67992e-07
CR_02220C_A	OPT3	CR_02220C_A	635.085	-0.799998	0.201915	-3.96206	7.43057e-05	0.000272369
C5_04850W_A		C5_04850W_A	68.0659	-0.799842	0.284365	-2.81273	0.00491233	0.0116562
C4_00210W_A		C4_00210W_A	135.066	-0.799728	0.247345	-3.23325	0.00122389	0.00339331
C2_07800W_A		C2_07800W_A	304.77	-0.799506	0.167966	-4.75994	1.93655e-06	9.8853e-06
C2_05300C_A		C2_05300C_A	1302.75	-0.799434	0.138701	-5.76372	8.22801e-09	6.16372e-08
C2_00750W_A		C2_00750W_A	197.192	-0.798668	0.217674	-3.6691	0.000243407	0.000796091
C2_09790W_A	COE1	C2_09790W_A	129.534	-0.798365	0.238099	-3.35307	0.000799197	0.00232824
C2_02660W_A		C2_02660W_A	308.198	-0.797935	0.179765	-4.43878	9.04703e-06	4.00582e-05
C2_05930W_A	COX9	C2_05930W_A	1546.6	-0.797327	0.146851	-5.42949	5.65161e-08	3.6295e-07
CR_04800W_A	MNT4	CR_04800W_A	288.478	-0.796811	0.180494	-4.4146	1.01196e-05	4.44966e-05
C4_04130W_A		C4_04130W_A	327.577	-0.796321	0.1611	-4.94302	7.69209e-07	4.2002e-06
C4_03100W_A	RBT7	C4_03100W_A	74.3838	-0.796056	0.274217	-2.90302	0.00369586	0.00908221
C4_01630C_A		C4_01630C_A	11.0342	-0.79573	0.509702	-1.56117	0.118485	0.183005
C6_00750C_A	PGK1	C6_00750C_A	8399.58	-0.795625	0.446748	-1.78093	0.0749245	0.124514
C7_02300W_A	YPS7	C7_02300W_A	639.962	-0.795376	0.141412	-5.62452	1.86029e-08	1.31589e-07
C3_05540C_A		C3_05540C_A	232.959	-0.795101	0.21472	-3.70297	0.000213088	0.000708991
C2_08650W_A		C2_08650W_A	858.004	-0.794837	0.147633	-5.38387	7.29028e-08	4.57536e-07
C1_13190W_A		C1_13190W_A	1597.28	-0.794734	0.12882	-6.16932	6.85829e-10	6.06071e-09
C1_07230W_A	PHO15	C1_07230W_A	1148.7	-0.794547	0.172019	-4.61895	3.85687e-06	1.84137e-05
C1_12440W_A		C1_12440W_A	279.775	-0.793025	0.179793	-4.41076	1.03006e-05	4.51677e-05
C5_01700W_A		C5_01700W_A	367.895	-0.792676	0.170422	-4.65125	3.29932e-06	1.60415e-05
C3_06590W_A	LYS9	C3_06590W_A	2396.64	-0.792302	0.214423	-3.69504	0.000219854	0.000730352
C2_04820W_A		C2_04820W_A	481.227	-0.791947	0.181574	-4.36157	1.2913e-05	5.55853e-05
CR_02500W_A		CR_02500W_A	58.6863	-0.791811	0.271446	-2.91701	0.00353404	0.00873868
C5_00290W_A	DUS4	C5_00290W_A	752.092	-0.79071	0.14091	-5.61147	2.0062e-08	1.40967e-07
C6_03420W_A		C6_03420W_A	89.7112	-0.789963	0.233683	-3.38049	0.000723558	0.00212545
C1_12340C_A	MRPS9	C1_12340C_A	763.837	-0.789554	0.140928	-5.60253	2.1124e-08	1.47287e-07
C1_01970W_A		C1_01970W_A	1.35183	-0.78904	0.632159	-1.24817	0.21197	0.296701
C2_02290C_A		C2_02290C_A	94.3929	-0.788726	0.242008	-3.25909	0.00111771	0.00312692
CR_04670C_A		CR_04670C_A	1.24112	-0.788723	0.641889	-1.22875	0.219165	0.305357
C5_03130W_A	SUT1	C5_03130W_A	5.12583	-0.788602	0.633969	-1.24391	0.213532	0.298607
C3_06750W_A		C3_06750W_A	1393.75	-0.786496	0.148507	-5.29602	1.18353e-07	7.27665e-07
C3_03560W_A		C3_03560W_A	468.544	-0.786165	0.159293	-4.93535	8.00082e-07	4.33891e-06
CR_08740W_A		CR_08740W_A	8.83772	-0.785634	0.551422	-1.42474	0.154232	0.227582
C2_10340W_A	HEM4	C2_10340W_A	171.443	-0.785157	0.189721	-4.13848	3.49616e-05	0.000136933
CR_03870W_A		CR_03870W_A	449.415	-0.783833	0.189119	-4.14465	3.40327e-05	0.000133542
C3_06790W_A	TRY6	C3_06790W_A	162.183	-0.783767	0.304616	-2.57297	0.010083	0.0220381
C1_07280C_A		C1_07280C_A	174.626	-0.782509	0.211064	-3.70744	0.000209362	0.00069769
C4_05120C_A		C4_05120C_A	1.91567	-0.781983	0.655548	-1.19287	0.23292	0.320303
C3_06450W_A	GLG2	C3_06450W_A	589.362	-0.780009	0.164456	-4.74296	2.10614e-06	1.06397e-05
C2_05250C_A	AAT1	C2_05250C_A	913.309	-0.780001	0.181693	-4.29296	1.76306e-05	7.35963e-05
C6_01430C_A	FRP6	C6_01430C_A	352.595	-0.779624	0.160224	-4.86584	1.13973e-06	6.04141e-06
C7_00950W_A	YML6	C7_00950W_A	718.913	-0.778699	0.144097	-5.404	6.51725e-08	4.1352e-07
C2_00400C_A		C2_00400C_A	744.714	-0.778646	0.159246	-4.88958	1.01054e-06	5.41541e-06
C1_08060W_A	OFR1	C1_08060W_A	1114.42	-0.778313	0.14946	-5.2075	1.91405e-07	1.13501e-06
C7_00880C_A		C7_00880C_A	393.044	-0.777589	0.20744	-3.7485	0.000177896	0.000602322
C6_00230W_A		C6_00230W_A	208.834	-0.777567	0.190388	-4.08412	4.42447e-05	0.000169193
C1_01180C_A		C1_01180C_A	65.4348	-0.776616	0.312815	-2.48267	0.0130402	0.0277194
C4_03050C_A		C4_03050C_A	1907.59	-0.775937	0.151674	-5.11583	3.12366e-07	1.80671e-06
C2_07680W_A		C2_07680W_A	567.511	-0.774241	0.16041	-4.82665	1.38846e-06	7.24486e-06
CR_09440C_A		CR_09440C_A	737.043	-0.773311	0.146597	-5.27507	1.32705e-07	8.11188e-07
C3_02010C_A		C3_02010C_A	69.2386	-0.773196	0.308098	-2.50957	0.0120877	0.0259459
C3_07200C_A	ZFU2	C3_07200C_A	704.009	-0.773004	0.177897	-4.34523	1.39129e-05	5.94859e-05
C1_06160W_A		C1_06160W_A	14.1346	-0.772811	0.46866	-1.64898	0.0991517	0.157516
CR_02760C_A	RPD3	CR_02760C_A	280.432	-0.772184	0.172068	-4.48766	7.20096e-06	3.26358e-05
C2_10010C_A		C2_10010C_A	302.09	-0.771349	0.176394	-4.37287	1.22622e-05	5.29637e-05
C6_01050W_A		C6_01050W_A	422.668	-0.770775	0.171252	-4.50082	6.76905e-06	3.07883e-05
C1_11180C_A		C1_11180C_A	3.38876	-0.770082	0.658998	-1.16856	0.242579	0.331788
C1_13010W_A		C1_13010W_A	365.612	-0.76993	0.183384	-4.19845	2.68746e-05	0.00010806
CR_10020C_A		CR_10020C_A	308.237	-0.769926	0.174772	-4.40531	1.05634e-05	4.62238e-05
C6_00180C_A		C6_00180C_A	28.1546	-0.769764	0.372369	-2.06721	0.0387148	0.0705067
C1_07200W_A	YMC1	C1_07200W_A	494.084	-0.769721	0.146386	-5.25816	1.45505e-07	8.80945e-07
CR_01340W_A		CR_01340W_A	80.1425	-0.769592	0.243972	-3.15443	0.00160813	0.00434381
C3_06480C_A	ECM15	C3_06480C_A	1424.93	-0.7687	0.152439	-5.04267	4.59089e-07	2.5985e-06
CR_01040C_A	ARC19	CR_01040C_A	290.298	-0.768436	0.171459	-4.48174	7.40356e-06	3.34584e-05
C4_01460C_A		C4_01460C_A	335.339	-0.768415	0.170141	-4.51635	6.29148e-06	2.89271e-05
C3_03720W_A	GTT11	C3_03720W_A	1945.89	-0.768377	0.134264	-5.72289	1.04727e-08	7.68196e-08
C4_00810C_A		C4_00810C_A	432.04	-0.767462	0.168845	-4.54536	5.48419e-06	2.55486e-05
C4_03640C_A	tD(GUC)4	C4_03640C_A	0.753516	-0.767422	0.578009	-1.3277	0.184278	0.264236
C1_12750C_A		C1_12750C_A	223.955	-0.767366	0.195422	-3.9267	8.6118e-05	0.00031265
C4_06560W_A	PGA15	C4_06560W_A	89.9388	-0.76642	0.255895	-2.99506	0.00274392	0.00699203
C1_11470C_A	DPP1	C1_11470C_A	248.012	-0.765288	0.243289	-3.14559	0.00165751	0.00446388
C6_00360C_A		C6_00360C_A	136.27	-0.765078	0.222439	-3.4395	0.000582799	0.0017451
C1_01830C_A	UBC8	C1_01830C_A	1050.49	-0.764277	0.158645	-4.81753	1.45343e-06	7.54666e-06
C5_03120W_A		C5_03120W_A	155.416	-0.763858	0.212048	-3.60228	0.000315435	0.00100981
C6_03210C_A		C6_03210C_A	542.136	-0.763853	0.158648	-4.81475	1.47381e-06	7.64623e-06
C2_02170W_A		C2_02170W_A	907.616	-0.763384	0.144337	-5.2889	1.23054e-07	7.53892e-07
CR_02650C_A	DRE2	CR_02650C_A	586.746	-0.762024	0.192056	-3.96771	7.25673e-05	0.000266612
C4_00820W_A		C4_00820W_A	524.054	-0.761548	0.155292	-4.90396	9.39215e-07	5.05027e-06
C3_06130W_A		C3_06130W_A	12.4599	-0.761489	0.498389	-1.5279	0.126537	0.193745
C3_06550C_A		C3_06550C_A	87.7815	-0.760742	0.254062	-2.99432	0.00275059	0.0070034
C2_10320C_A		C2_10320C_A	22.7319	-0.760739	0.38475	-1.97723	0.0480157	0.0849593
C2_09900C_A	TIM23	C2_09900C_A	1045.78	-0.760361	0.146072	-5.20537	1.93609e-07	1.14701e-06
C5_00690C_A	TFB3	C5_00690C_A	222.117	-0.760088	0.200722	-3.78677	0.000152616	0.000523716
C3_06570C_A	OPI3	C3_06570C_A	568.379	-0.758678	0.174542	-4.34667	1.38218e-05	5.91763e-05
C1_02360C_A	PGA5	C1_02360C_A	59.8247	-0.758518	0.276346	-2.74482	0.00605446	0.0140254
C6_02480W_A		C6_02480W_A	1630.93	-0.758464	0.152693	-4.96725	6.791e-07	3.74036e-06
C4_03370C_A		C4_03370C_A	142.831	-0.75622	0.214699	-3.52224	0.000427922	0.00132836
C1_12630C_A		C1_12630C_A	160.675	-0.755933	0.227487	-3.32297	0.000890645	0.00255824
C6_02460C_A		C6_02460C_A	313.89	-0.755096	0.172013	-4.38976	1.13477e-05	4.93834e-05
C2_07200W_A		C2_07200W_A	421.996	-0.754992	0.177471	-4.25417	2.09824e-05	8.60034e-05
C1_13950C_A		C1_13950C_A	62.4922	-0.75438	0.315276	-2.39276	0.0167222	0.034263
C3_00650W_A	NGT1	C3_00650W_A	259.717	-0.753707	0.187075	-4.0289	5.60381e-05	0.000210267
C1_12020W_A		C1_12020W_A	5.83262	-0.753082	0.609958	-1.23464	0.216963	0.302689
C6_04590C_A	NAG1	C6_04590C_A	304.851	-0.752775	0.169063	-4.45263	8.48252e-06	3.77431e-05
C3_07180C_A	BMT1	C3_07180C_A	336.659	-0.751958	0.200427	-3.75177	0.000175589	0.000594827
C3_01280W_A		C3_01280W_A	711.542	-0.751211	0.156173	-4.81012	1.50841e-06	7.80023e-06
C1_11580W_A		C1_11580W_A	193.994	-0.748927	0.225017	-3.32831	0.000873731	0.00251992
C2_01730W_A		C2_01730W_A	66.7691	-0.748897	0.272227	-2.751	0.00594132	0.0137834
CR_09690C_A	PLB3	CR_09690C_A	1057.92	-0.747852	0.166122	-4.50181	6.73763e-06	3.06673e-05
C2_06800C_A		C2_06800C_A	318.519	-0.747085	0.187995	-3.97397	7.06853e-05	0.000260755
C3_00010C_A		C3_00010C_A	547.527	-0.747077	0.196579	-3.80038	0.000144471	0.000498191
C1_13160W_A	PSA2	C1_13160W_A	1117.78	-0.747045	0.167685	-4.45504	8.38773e-06	3.74e-05
CR_01320C_A		CR_01320C_A	479.657	-0.746792	0.20839	-3.58363	0.000338857	0.00107395
C3_02600C_A	SLC1	C3_02600C_A	479.129	-0.746472	0.16758	-4.45442	8.41206e-06	3.74821e-05
C6_03700W_A	ALS1	C6_03700W_A	222.622	-0.746146	0.250057	-2.9839	0.00284597	0.00722596
C1_12730W_A	RVS162	C1_12730W_A	189.668	-0.746057	0.185771	-4.01601	5.91911e-05	0.000220792
C5_03850W_A		C5_03850W_A	344.765	-0.746	0.162066	-4.60305	4.16344e-06	1.97732e-05
C4_06790W_A		C4_06790W_A	774.504	-0.745473	0.159171	-4.68348	2.82049e-06	1.39595e-05
C4_06370C_A		C4_06370C_A	368.029	-0.743738	0.181974	-4.08706	4.36874e-05	0.000167795
C7_04210C_A		C7_04210C_A	4186.69	-0.743519	0.142145	-5.23071	1.68864e-07	1.01079e-06
C2_03750W_A	YIM1	C2_03750W_A	845.135	-0.743423	0.178524	-4.16427	3.12356e-05	0.000123714
C1_02960C_A		C1_02960C_A	1164.64	-0.743251	0.149131	-4.98387	6.23257e-07	3.45679e-06
C1_08530W_A		C1_08530W_A	119.003	-0.743203	0.232239	-3.20017	0.00137347	0.00377094
C2_04710C_A	URE2	C2_04710C_A	401.169	-0.74306	0.185424	-4.00736	6.14004e-05	0.00022863
C2_10120W_A		C2_10120W_A	188.03	-0.742798	0.189739	-3.91484	9.04648e-05	0.000326693
CR_05760C_A		CR_05760C_A	128.179	-0.74263	0.231745	-3.20452	0.00135289	0.00371767
C1_08170C_A	BUL1	C1_08170C_A	219.83	-0.742219	0.223497	-3.32094	0.000897148	0.00257458
CR_07680C_A		CR_07680C_A	145.146	-0.740784	0.251143	-2.94965	0.00318131	0.00796582
C5_03240W_A	BUB3	C5_03240W_A	363.598	-0.740699	0.16303	-4.54334	5.53704e-06	2.57193e-05
CR_09620C_A		CR_09620C_A	300.247	-0.740592	0.212316	-3.48816	0.00048636	0.00149008
C1_01870C_A	CYS4	C1_01870C_A	2364.86	-0.739549	0.161755	-4.57203	4.83023e-06	2.26685e-05
C2_06190W_A	ILV1	C2_06190W_A	648.251	-0.738498	0.164375	-4.49278	7.03001e-06	3.18838e-05
C6_02170C_A	SWD3	C6_02170C_A	150.315	-0.738476	0.200847	-3.67681	0.000236165	0.000777214
C1_07520C_A	IST2	C1_07520C_A	698.606	-0.738205	0.185646	-3.97642	6.99617e-05	0.000258236
C6_01920C_A		C6_01920C_A	590.859	-0.738083	0.155459	-4.74776	2.0568e-06	1.04236e-05
C2_03320W_A	CHK1	C2_03320W_A	572.334	-0.737473	0.151418	-4.87045	1.11346e-06	5.91204e-06
C7_03590C_A		C7_03590C_A	1452.57	-0.737462	0.155452	-4.744	2.09541e-06	1.05961e-05
C4_05170C_A	NBP35	C4_05170C_A	319.957	-0.737401	0.165342	-4.45984	8.20192e-06	3.66746e-05
C1_07410C_A	SKP1	C1_07410C_A	1719.43	-0.735375	0.157711	-4.66281	3.11921e-06	1.52711e-05
C5_02580W_A		C5_02580W_A	198.95	-0.735237	0.210737	-3.48888	0.000485042	0.00148815
C5_02540C_A	SPR28	C5_02540C_A	147.444	-0.73492	0.200051	-3.67367	0.000239091	0.000783592
C4_04820C_A		C4_04820C_A	331.717	-0.734551	0.189152	-3.88339	0.000103009	0.000366569
C2_05370C_A	RXT3	C2_05370C_A	276.773	-0.734474	0.197577	-3.7174	0.000201285	0.000673605
C6_00520W_A		C6_00520W_A	80.8314	-0.73399	0.253253	-2.89825	0.0037525	0.00920712
C6_01940W_A		C6_01940W_A	307.909	-0.732475	0.191939	-3.81619	0.000135526	0.00046913
C1_08240C_A		C1_08240C_A	58.5002	-0.7321	0.288788	-2.53508	0.0112423	0.0242462
CR_02430C_A		CR_02430C_A	240.487	-0.731521	0.179139	-4.08355	4.43533e-05	0.000169429
C1_10170W_A		C1_10170W_A	39.2751	-0.731098	0.396153	-1.84549	0.0649659	0.110196
C1_06150W_A		C1_06150W_A	1.63053	-0.730112	0.660664	-1.10512	0.269108	0.360636
C3_05890W_A	TRM12	C3_05890W_A	403.251	-0.728271	0.159862	-4.55563	5.2229e-06	2.43851e-05
CR_05200C_A		CR_05200C_A	1176.7	-0.727698	0.131366	-5.53947	3.03392e-08	2.06769e-07
C1_10340W_A		C1_10340W_A	239.611	-0.727172	0.17221	-4.22259	2.41509e-05	9.7728e-05
C4_06280C_A		C4_06280C_A	182.364	-0.72682	0.204863	-3.54783	0.000388414	0.00121523
C3_01710C_A	PPT1	C3_01710C_A	286.92	-0.726606	0.176855	-4.10849	3.98248e-05	0.000154644
C5_00450C_A	IFG3	C5_00450C_A	651.568	-0.726285	0.195415	-3.71663	0.000201898	0.000674942
C1_09530W_A	RAM2	C1_09530W_A	193.392	-0.725176	0.185517	-3.90894	9.27035e-05	0.000334017
C1_00700W_A		C1_00700W_A	560.208	-0.72258	0.167595	-4.31147	1.62173e-05	6.83259e-05
CR_04790W_A	MVB12	CR_04790W_A	381.878	-0.72166	0.172478	-4.18407	2.86339e-05	0.000114554
C1_03830C_A		C1_03830C_A	351.523	-0.721168	0.180524	-3.99485	6.47342e-05	0.000240465
C4_04350W_A		C4_04350W_A	308.662	-0.72027	0.167551	-4.29882	1.71707e-05	7.20079e-05
CR_07700W_A		CR_07700W_A	259.696	-0.717069	0.228332	-3.14047	0.00168678	0.00453116
CR_04360C_A	NHP2	CR_04360C_A	1632.27	-0.716826	0.158427	-4.52464	6.04972e-06	2.78964e-05
C2_06750C_A		C2_06750C_A	113.666	-0.715403	0.229559	-3.11642	0.00183059	0.00486599
C4_04970C_A		C4_04970C_A	818.314	-0.715261	0.151885	-4.70923	2.48653e-06	1.23936e-05
C2_09490W_A	PHO13	C2_09490W_A	163.82	-0.714576	0.19564	-3.65251	0.000259694	0.000842842
C1_05180C_A		C1_05180C_A	218.899	-0.713883	0.185282	-3.85295	0.000116704	0.000410016
C2_05070W_A	FRE9	C2_05070W_A	316.765	-0.713833	0.234086	-3.04945	0.00229259	0.00595435
C6_04040C_A	RVS167	C6_04040C_A	2452.6	-0.713276	0.136751	-5.21587	1.82952e-07	1.08896e-06
C6_02370C_A		C6_02370C_A	450.942	-0.713269	0.170359	-4.18685	2.82847e-05	0.000113371
C7_01760C_A	ISU1	C7_01760C_A	1864.13	-0.711379	0.164196	-4.3325	1.47424e-05	6.2525e-05
C1_07160C_A		C1_07160C_A	51.9688	-0.711361	0.30222	-2.35378	0.0185834	0.037468
C1_08970W_A		C1_08970W_A	782.287	-0.710779	0.242304	-2.93342	0.00335252	0.00835168
C1_14220C_A	FTR2	C1_14220C_A	592.611	-0.710123	0.173576	-4.09115	4.29248e-05	0.000165467
C2_08520C_A		C2_08520C_A	87.0179	-0.709917	0.27038	-2.62563	0.00864894	0.0192508
C4_05380C_A		C4_05380C_A	221.695	-0.709829	0.216785	-3.27435	0.00105905	0.00298123
C4_05820W_A		C4_05820W_A	298.056	-0.709548	0.205867	-3.44663	0.000567629	0.00170531
C5_00880C_A	GIT3	C5_00880C_A	972.868	-0.70885	0.205243	-3.4537	0.000552949	0.00166749
C2_06810C_A	RPL11	C2_06810C_A	4371.78	-0.708031	0.172725	-4.09919	4.14605e-05	0.000160211
CR_00650W_A		CR_00650W_A	9.90902	-0.707725	0.522911	-1.35343	0.175918	0.253855
C4_01560C_A		C4_01560C_A	376.074	-0.707215	0.173274	-4.08147	4.47509e-05	0.000170845
C3_03790W_A	MEU1	C3_03790W_A	927.385	-0.707151	0.191401	-3.6946	0.000220234	0.000731233
C2_03450W_A		C2_03450W_A	309.224	-0.706782	0.183949	-3.84228	0.000121899	0.000425907
CR_01460C_A		CR_01460C_A	10.8069	-0.705103	0.513575	-1.37293	0.169774	0.246334
C1_05080W_A	GPT1	C1_05080W_A	180.405	-0.703773	0.21223	-3.31609	0.000912867	0.00261614
C3_02190C_A		C3_02190C_A	368.072	-0.703379	0.172939	-4.06722	4.75783e-05	0.000180221
C2_09920W_A		C2_09920W_A	143.948	-0.703279	0.215851	-3.25817	0.00112134	0.0031357
CR_10270C_A	AHA1	CR_10270C_A	508.098	-0.703029	0.148039	-4.74896	2.0447e-06	1.03789e-05
C1_11570W_A		C1_11570W_A	122.855	-0.70261	0.222342	-3.16004	0.00157745	0.00427549
C2_05450C_A	MDJ2	C2_05450C_A	177.153	-0.702145	0.202469	-3.46791	0.000524521	0.00159544
C4_02530W_A	ARG83	C4_02530W_A	154.464	-0.701943	0.23616	-2.97232	0.00295559	0.00747437
C7_01350C_A		C7_01350C_A	303.679	-0.701496	0.195644	-3.58557	0.000336346	0.00106706
C6_03750C_A	SBA1	C6_03750C_A	361.25	-0.699846	0.176614	-3.96258	7.41438e-05	0.000271932
C5_03890C_A		C5_03890C_A	0.779489	-0.699038	0.556448	-1.25625	0.209025	0.293352
C4_05860W_A		C4_05860W_A	129.49	-0.698906	0.205007	-3.40918	0.000651581	0.00192758
C1_10700C_A	NIT3	C1_10700C_A	621.028	-0.698826	0.185307	-3.77118	0.000162477	0.000556351
C3_07720C_A		C3_07720C_A	1.22016	-0.698525	0.624326	-1.11885	0.263205	0.354403
C6_02800W_A		C6_02800W_A	214.837	-0.69842	0.176309	-3.96135	7.45283e-05	0.000273026
C5_00980W_A	TRY3	C5_00980W_A	617.175	-0.69842	0.170065	-4.10679	4.01193e-05	0.000155597
C4_04340C_A	YFH1	C4_04340C_A	218.366	-0.698022	0.208136	-3.35368	0.000797449	0.00232619
C1_11560C_A		C1_11560C_A	304.125	-0.6978	0.179522	-3.88698	0.000101497	0.000362213
C2_10310C_A	KIP2	C2_10310C_A	82.7113	-0.697703	0.246765	-2.82739	0.00469287	0.0112025
C3_06960C_A	tY(GUA)3	C3_06960C_A	0.774483	-0.695651	0.555869	-1.25147	0.210765	0.29534
C4_01900C_A	MDH1-1	C4_01900C_A	5151.36	-0.695223	0.211175	-3.29217	0.00099418	0.00281108
C5_01160C_A		C5_01160C_A	2.22698	-0.694823	0.670529	-1.03623	0.300094	0.392759
C2_04790C_A		C2_04790C_A	266.575	-0.694407	0.183315	-3.78805	0.000151837	0.000521325
C2_01430W_A	APT1	C2_01430W_A	1292.16	-0.690989	0.21192	-3.26061	0.00111174	0.00311573
C1_10110W_A		C1_10110W_A	143.799	-0.690987	0.213025	-3.24368	0.00117995	0.00328513
C1_05620C_A	STE3	C1_05620C_A	55.072	-0.690769	0.280889	-2.45922	0.0139239	0.0292929
C1_13280C_A		C1_13280C_A	436.734	-0.690355	0.152576	-4.52467	6.04912e-06	2.78964e-05
C7_03830C_A		C7_03830C_A	260.348	-0.689833	0.167815	-4.11067	3.94515e-05	0.000153288
C1_05190C_A		C1_05190C_A	545.535	-0.689604	0.142993	-4.82264	1.41672e-06	7.38019e-06
C2_10560C_A	ZSF1	C2_10560C_A	952.533	-0.686121	0.154092	-4.45267	8.48107e-06	3.77431e-05
CR_02910W_A		CR_02910W_A	656.781	-0.685932	0.143602	-4.77661	1.78275e-06	9.12957e-06
C7_01160C_A		C7_01160C_A	731.189	-0.685513	0.157683	-4.34743	1.37745e-05	5.90135e-05
C2_05920C_A	COX8	C2_05920C_A	3023.65	-0.685309	0.151983	-4.50912	6.50982e-06	2.978e-05
CR_02550C_A		CR_02550C_A	531.27	-0.684949	0.15675	-4.36969	1.24426e-05	5.36333e-05
CR_03840C_A		CR_03840C_A	108.367	-0.68445	0.235744	-2.90336	0.00369188	0.00907592
C3_01440C_A		C3_01440C_A	85.2838	-0.684429	0.3002	-2.27991	0.0226129	0.04427
C1_02570C_A	PUT4	C1_02570C_A	197.8	-0.68429	0.190475	-3.59254	0.000327466	0.00104358
C2_02930C_A		C2_02930C_A	1509.69	-0.683775	0.174466	-3.91924	8.88272e-05	0.000321328
C2_05000C_A	MRPL10	C2_05000C_A	552.452	-0.683665	0.145137	-4.7105	2.47112e-06	1.23362e-05
C5_04240C_A		C5_04240C_A	1.0968	-0.683617	0.631787	-1.08204	0.279236	0.371586
C3_01210C_A		C3_01210C_A	476.137	-0.682368	0.181861	-3.75213	0.000175338	0.000594296
C1_10800C_A	ALP1	C1_10800C_A	905.169	-0.682282	0.167049	-4.08432	4.42055e-05	0.00016917
C5_00920W_A		C5_00920W_A	167.995	-0.682129	0.208934	-3.2648	0.00109541	0.00307131
C1_10080W_A		C1_10080W_A	76.5089	-0.681423	0.247013	-2.75866	0.00580394	0.0135439
C3_05940C_A		C3_05940C_A	122.849	-0.680475	0.218331	-3.11671	0.00182878	0.00486322
CR_05910W_A		CR_05910W_A	356.656	-0.680434	0.203115	-3.34998	0.000808163	0.00235112
C2_00760C_A		C2_00760C_A	376.598	-0.680275	0.226838	-2.99895	0.00270916	0.00690901
C1_01840C_A		C1_01840C_A	416.737	-0.680182	0.153493	-4.43136	9.36386e-06	4.13744e-05
C7_01490W_A		C7_01490W_A	158.92	-0.68008	0.260041	-2.61528	0.00891546	0.0197516
C7_01600W_A		C7_01600W_A	727.878	-0.679839	0.174364	-3.89895	9.66095e-05	0.000347201
C3_02460C_A	PHA2	C3_02460C_A	172.26	-0.679512	0.202768	-3.35118	0.000804681	0.00234206
C1_08630W_A		C1_08630W_A	508.51	-0.678995	0.152188	-4.46154	8.13727e-06	3.64111e-05
C5_04840C_A		C5_04840C_A	283.539	-0.677692	0.212073	-3.19557	0.00139557	0.00382832
C1_08800W_A		C1_08800W_A	387.194	-0.677427	0.166374	-4.07172	4.66675e-05	0.000177202
C1_07830C_A	ECO1	C1_07830C_A	92.2845	-0.675173	0.229716	-2.93917	0.00329091	0.00821111
C5_02590C_A		C5_02590C_A	539.543	-0.674759	0.184786	-3.65156	0.000260648	0.000845076
C2_08240W_A	ORF298	C2_08240W_A	291.645	-0.674421	0.19176	-3.51701	0.000436436	0.00135413
C1_08330C_A	ADH2	C1_08330C_A	791.1	-0.673916	0.179908	-3.74588	0.00017976	0.000607661
C2_04170C_A		C2_04170C_A	1721.07	-0.672776	0.15142	-4.44311	8.86679e-06	3.93425e-05
C1_09940W_A		C1_09940W_A	14.7905	-0.672327	0.47073	-1.42827	0.153215	0.22645
C1_08080C_A		C1_08080C_A	1160.97	-0.672309	0.141431	-4.75363	1.998e-06	1.01581e-05
C2_07910C_A		C2_07910C_A	411.268	-0.67226	0.193365	-3.47664	0.000507737	0.00154884
C3_05280C_A		C3_05280C_A	1185.51	-0.671754	0.149084	-4.50588	6.60975e-06	3.01789e-05
C3_04020C_A	ZCF16	C3_04020C_A	199.596	-0.671336	0.228052	-2.94378	0.00324226	0.00809926
C3_03600C_A	GTT12	C3_03600C_A	55.8172	-0.671319	0.276693	-2.42622	0.0152568	0.0316769
CR_02000C_A	HEM1	CR_02000C_A	2223.04	-0.671299	0.172316	-3.89575	9.7897e-05	0.000350936
C1_10250C_A		C1_10250C_A	346.916	-0.671122	0.17133	-3.91712	8.96113e-05	0.000323979
C3_06880W_A		C3_06880W_A	70.4995	-0.670565	0.271001	-2.4744	0.0133459	0.0282737
CR_09150W_A		CR_09150W_A	140.944	-0.67044	0.222811	-3.00901	0.00262098	0.00671382
C1_00050C_A		C1_00050C_A	2.04159	-0.6697	0.668502	-1.00179	0.316444	0.410348
C3_01470W_A	ARF3	C3_01470W_A	761.511	-0.669522	0.193388	-3.46207	0.000536033	0.00162551
C7_02470C_A		C7_02470C_A	372.771	-0.669307	0.164168	-4.07696	4.56292e-05	0.00017378
C6_03240W_A		C6_03240W_A	303.93	-0.668888	0.213132	-3.13837	0.00169888	0.0045598
C6_02660C_A		C6_02660C_A	182.579	-0.668875	0.212474	-3.14804	0.0016437	0.00442857
C5_03170C_A		C5_03170C_A	395.162	-0.666756	0.181214	-3.67938	0.000233805	0.000770644
C1_02690C_A		C1_02690C_A	4.69193	-0.666558	0.651432	-1.02322	0.306204	0.399273
C6_00220C_A		C6_00220C_A	1.03722	-0.666288	0.628489	-1.06014	0.28908	0.381889
CR_00490W_A		CR_00490W_A	976.043	-0.666129	0.14786	-4.50514	6.63298e-06	3.02344e-05
C1_11340W_A	PRM1	C1_11340W_A	26.7967	-0.665959	0.375671	-1.77272	0.0762753	0.126428
C1_06870C_A		C1_06870C_A	150.323	-0.665374	0.286046	-2.32611	0.0200127	0.0399311
C1_06640C_A		C1_06640C_A	2112.56	-0.664042	0.134723	-4.92896	8.26702e-07	4.4718e-06
C6_00450C_A		C6_00450C_A	3.36441	-0.662549	0.658119	-1.00673	0.314064	0.407513
C1_09570W_A		C1_09570W_A	480.019	-0.66147	0.170247	-3.88536	0.000102176	0.000364219
C2_04420W_A	IFA4	C2_04420W_A	88.3524	-0.661448	0.238702	-2.77102	0.00558808	0.0131029
C1_04930C_A		C1_04930C_A	124.174	-0.6607	0.243602	-2.71221	0.00668368	0.0153319
C1_05350W_A	YPT53	C1_05350W_A	286.921	-0.659796	0.179588	-3.67394	0.000238837	0.000783301
C1_11690W_A		C1_11690W_A	473.076	-0.658724	0.16761	-3.9301	8.49091e-05	0.000309093
C2_10450W_A	NCE4	C2_10450W_A	300.221	-0.658306	0.171207	-3.84509	0.000120508	0.000421976
C3_05460W_A		C3_05460W_A	501.052	-0.65776	0.155016	-4.24319	2.20367e-05	9.00922e-05
C2_01540W_A		C2_01540W_A	841.552	-0.657433	0.163052	-4.03204	5.52938e-05	0.000207966
CR_02950C_A		CR_02950C_A	623.111	-0.655896	0.145433	-4.50994	6.48455e-06	2.96919e-05
C1_06090C_A		C1_06090C_A	468.23	-0.655471	0.170732	-3.83919	0.000123443	0.000430592
C2_00460W_A	SAP30	C2_00460W_A	23.2966	-0.655042	0.400914	-1.63387	0.102286	0.161901
C1_04360C_A		C1_04360C_A	2294.78	-0.654186	0.164421	-3.97871	6.92889e-05	0.000256199
CR_05150W_A		CR_05150W_A	279.716	-0.654075	0.17074	-3.83083	0.000127712	0.00044426
C4_06040W_A		C4_06040W_A	159.63	-0.654041	0.218385	-2.9949	0.00274535	0.00699288
CR_04750W_A		CR_04750W_A	521.615	-0.653753	0.193909	-3.37144	0.000747765	0.00219453
C7_02290W_A		C7_02290W_A	110.486	-0.653283	0.248243	-2.63162	0.00849777	0.0189365
CR_04430W_A		CR_04430W_A	0.732549	-0.653218	0.546322	-1.19567	0.231827	0.319007
CR_01280C_A		CR_01280C_A	433.171	-0.652239	0.165473	-3.94167	8.09162e-05	0.000295405
C5_05050W_A	ADH1	C5_05050W_A	4896.93	-0.652061	0.405016	-1.60996	0.107406	0.168835
C2_04950C_A	CYT1	C2_04950C_A	1693.98	-0.651696	0.238741	-2.72972	0.00633881	0.0146307
CR_07130C_A	ALK8	CR_07130C_A	170.097	-0.651609	0.21563	-3.02189	0.00251203	0.00646868
CR_06740W_A		CR_06740W_A	244.931	-0.650899	0.168746	-3.85727	0.000114659	0.000403949
C3_02180C_A		C3_02180C_A	516.743	-0.650421	0.149783	-4.34242	1.40925e-05	6.01151e-05
C1_01130W_A		C1_01130W_A	893.304	-0.650202	0.212072	-3.06595	0.00216982	0.00568437
CR_04010C_A	MRPL40	CR_04010C_A	982.436	-0.64959	0.147713	-4.39766	1.09427e-05	4.77847e-05
CR_06490C_A	HSP60	CR_06490C_A	1296.98	-0.649263	0.199362	-3.25671	0.00112711	0.00314907
C2_05670C_A		C2_05670C_A	288.836	-0.648808	0.18054	-3.5937	0.000326009	0.00103946
C6_01480W_A		C6_01480W_A	59.795	-0.64796	0.280593	-2.30925	0.0209296	0.0415514
C2_10130W_A		C2_10130W_A	110.634	-0.647626	0.225673	-2.86975	0.00410792	0.00994079
C7_01820C_A	VMA11	C7_01820C_A	701.286	-0.647517	0.155954	-4.15197	3.29624e-05	0.000129985
C3_06270C_A		C3_06270C_A	218.029	-0.646219	0.186748	-3.46038	0.000539412	0.00163135
C4_03750C_A		C4_03750C_A	210.53	-0.64604	0.178409	-3.62111	0.000293347	0.000943857
C3_05340W_A	DIE2	C3_05340W_A	137.105	-0.646017	0.208425	-3.09953	0.00193831	0.005129
C1_12300W_A		C1_12300W_A	0.701571	-0.645667	0.546733	-1.18095	0.237621	0.32599
C7_02310C_A		C7_02310C_A	321.017	-0.644734	0.1689	-3.81725	0.000134948	0.00046764
C5_04460C_A		C5_04460C_A	1.07866	-0.644718	0.631872	-1.02033	0.307573	0.400482
CR_03610C_A	VTC3	CR_03610C_A	981.532	-0.644604	0.150683	-4.27789	1.88674e-05	7.8193e-05
C3_01410C_A	ALI1	C3_01410C_A	531.578	-0.643969	0.178956	-3.59847	0.000320097	0.00102215
C2_00340C_A	ARO8	C2_00340C_A	1601.87	-0.643692	0.169279	-3.80256	0.000143211	0.000494382
C4_05540W_A	HOM3	C4_05540W_A	195.951	-0.643333	0.213769	-3.00948	0.00261692	0.00670613
C1_04840C_A		C1_04840C_A	153.822	-0.642552	0.211784	-3.03399	0.0024134	0.00623493
CR_05290W_A	MNT3	CR_05290W_A	214.824	-0.642439	0.178723	-3.5946	0.000324885	0.0010364
CR_00550W_A		CR_00550W_A	8.15321	-0.642029	0.618067	-1.03877	0.298912	0.391455
CR_09850C_A	FGR46	CR_09850C_A	21.0821	-0.642016	0.445994	-1.43952	0.150005	0.222274
CR_05280W_A		CR_05280W_A	1.48871	-0.641944	0.65622	-0.978245	0.327953	0.42294
C2_03640W_A	UGA11	C2_03640W_A	943.281	-0.641593	0.21296	-3.01274	0.00258899	0.00664796
CR_01670W_A		CR_01670W_A	255.997	-0.641529	0.184321	-3.48049	0.000500497	0.0015297
CR_00480W_A	MRPL6	CR_00480W_A	388.688	-0.641187	0.158995	-4.03274	5.51305e-05	0.000207722
C4_02080W_A		C4_02080W_A	231.763	-0.640908	0.188909	-3.39267	0.000692141	0.00203883
C2_04040C_A	DCK2	C2_04040C_A	304.365	-0.640697	0.166706	-3.84328	0.000121401	0.000424635
C1_05030C_A	PSF2	C1_05030C_A	114.644	-0.639666	0.226794	-2.82047	0.00479528	0.0114083
CR_03950W_A		CR_03950W_A	278.673	-0.639408	0.18477	-3.46055	0.000539067	0.00163135
C3_02770C_A		C3_02770C_A	245.106	-0.638414	0.171905	-3.71376	0.000204204	0.000681933
CR_03970C_A	SEC22	CR_03970C_A	330.971	-0.637888	0.171745	-3.71415	0.000203889	0.000681242
C1_01140C_A		C1_01140C_A	906.22	-0.636714	0.140749	-4.52377	6.07492e-06	2.79923e-05
CR_00830W_A		CR_00830W_A	345.692	-0.636158	0.169019	-3.76382	0.000167335	0.000569605
C1_09270W_A	FGR43	C1_09270W_A	244.691	-0.635473	0.192975	-3.29304	0.000991107	0.00280615
C6_04510C_A		C6_04510C_A	267.805	-0.635004	0.192991	-3.29032	0.00100072	0.00282833
C6_03530C_A		C6_03530C_A	143.848	-0.634615	0.22822	-2.78072	0.00542392	0.0127604
C4_06960W_A		C4_06960W_A	154.728	-0.633879	0.205103	-3.09054	0.00199796	0.00526892
C2_01690W_A		C2_01690W_A	827.877	-0.633661	0.176707	-3.58594	0.000335864	0.00106606
C1_03400W_A		C1_03400W_A	817.309	-0.632295	0.171203	-3.69324	0.000221412	0.000733854
C2_00660C_A	SOD4	C2_00660C_A	1211.5	-0.632255	0.22772	-2.77645	0.00549553	0.0129002
C1_03920C_A		C1_03920C_A	155.585	-0.632139	0.216123	-2.9249	0.00344563	0.00854005
C1_12930C_A		C1_12930C_A	193.392	-0.631932	0.237345	-2.66251	0.00775611	0.0174822
C2_10640C_A	MTR2	C2_10640C_A	660.957	-0.631519	0.141038	-4.47766	7.54668e-06	3.40567e-05
C5_01130W_A	CYC3	C5_01130W_A	754.972	-0.630662	0.22808	-2.76509	0.00569076	0.0133092
C3_04690C_A		C3_04690C_A	192.955	-0.630181	0.191724	-3.28691	0.00101292	0.00285896
CR_06980W_A		CR_06980W_A	82.1742	-0.629295	0.24624	-2.55562	0.0105998	0.0230566
C2_01030W_A		C2_01030W_A	475.778	-0.627649	0.155878	-4.02655	5.66023e-05	0.000212008
C5_04620C_A		C5_04620C_A	235.536	-0.626301	0.172881	-3.62273	0.000291506	0.000938408
C1_11660W_A	GAD1	C1_11660W_A	4529.31	-0.625843	0.179395	-3.48863	0.000485495	0.00148815
C2_05290C_A		C2_05290C_A	926.451	-0.625808	0.145114	-4.31253	1.61396e-05	6.81344e-05
C1_03940W_A		C1_03940W_A	553.612	-0.625568	0.18881	-3.31321	0.000922309	0.00263844
C3_01170W_A		C3_01170W_A	249.575	-0.625254	0.193007	-3.23954	0.00119723	0.0033274
CR_04960C_A	CRG1	CR_04960C_A	169.134	-0.625031	0.232939	-2.68324	0.00729128	0.0165699
CR_10060W_A		CR_10060W_A	1002.4	-0.624218	0.150406	-4.15024	3.32132e-05	0.000130812
C1_07600W_A	ATP7	C1_07600W_A	1312.32	-0.623712	0.158014	-3.94719	7.90737e-05	0.000289011
C1_11850W_A		C1_11850W_A	170.621	-0.623568	0.226168	-2.7571	0.00583166	0.0135837
CR_03080C_A		CR_03080C_A	200.036	-0.623549	0.192539	-3.23856	0.00120136	0.00333593
C2_04510W_A	RIM2	C2_04510W_A	869.909	-0.6235	0.148189	-4.20747	2.58251e-05	0.000103906
CR_07320C_A		CR_07320C_A	666.636	-0.622529	0.167318	-3.72063	0.000198727	0.000665746
CR_07390C_A	MRPL8	CR_07390C_A	500.543	-0.621098	0.156137	-3.9779	6.95278e-05	0.000256783
C1_09580C_A	LIP1	C1_09580C_A	42.9271	-0.620342	0.309631	-2.00349	0.0451251	0.0806533
CR_04210C_A	QDR1	CR_04210C_A	440.098	-0.619502	0.237078	-2.61307	0.0089733	0.0198526
CR_07220C_A		CR_07220C_A	231.835	-0.619457	0.209404	-2.95819	0.0030945	0.00777335
C5_02740W_A		C5_02740W_A	236.969	-0.619238	0.196176	-3.15654	0.00159654	0.00431617
CR_06520C_A		CR_06520C_A	104.9	-0.618085	0.226793	-2.72532	0.00642391	0.0147841
C3_04380C_A		C3_04380C_A	3054.98	-0.617832	0.140032	-4.41207	1.02389e-05	4.4928e-05
C2_09960W_A		C2_09960W_A	127.797	-0.617645	0.208242	-2.96599	0.00301709	0.00760265
C6_02840C_A	RBF1	C6_02840C_A	146.698	-0.617541	0.205863	-2.99976	0.00270188	0.00689583
C7_02680W_A	TOM22	C7_02680W_A	944.951	-0.617242	0.149083	-4.14026	3.46909e-05	0.000136041
CR_07230W_A		CR_07230W_A	195.016	-0.616789	0.195686	-3.15193	0.00162194	0.00437551
C5_02280C_A		C5_02280C_A	270.392	-0.616699	0.180109	-3.42402	0.00061701	0.00183713
C4_02220C_A	ZCF25	C4_02220C_A	96.8581	-0.616569	0.254327	-2.42432	0.0153372	0.0318022
C2_06210C_A	SER1	C2_06210C_A	1088.66	-0.614991	0.164246	-3.74433	0.000180875	0.000610777
C3_02160C_A		C3_02160C_A	858.716	-0.613629	0.162655	-3.77258	0.000161569	0.00055354
C2_05470W_A	COQ5	C2_05470W_A	836.398	-0.613272	0.164594	-3.72598	0.00019456	0.00065351
C2_04440W_A		C2_04440W_A	21.3245	-0.613041	0.40967	-1.49643	0.134542	0.203217
C7_02340C_A		C7_02340C_A	445.168	-0.613019	0.166801	-3.67516	0.000237701	0.000780647
C4_04430W_A	MRP8	C4_04430W_A	463.849	-0.612362	0.146484	-4.18041	2.9099e-05	0.000116268
C2_08900W_A		C2_08900W_A	850.724	-0.612235	0.160194	-3.82183	0.000132466	0.000459791
C2_00870W_A		C2_00870W_A	407.054	-0.611843	0.18231	-3.35605	0.000790635	0.0023086
C1_09160W_A	AOX1	C1_09160W_A	249.414	-0.610377	0.197253	-3.09439	0.0019722	0.00521315
C1_07950C_A		C1_07950C_A	250.015	-0.610159	0.214986	-2.83813	0.00453792	0.0108859
C7_02660C_A		C7_02660C_A	119.801	-0.610011	0.243421	-2.50599	0.0122109	0.0261661
C3_02300W_A	FGR23	C3_02300W_A	28.928	-0.609783	0.371061	-1.64335	0.10031	0.158998
C4_03840C_A	RRP42	C4_03840C_A	558.632	-0.609008	0.148702	-4.09549	4.21274e-05	0.00016259
C2_05760C_A		C2_05760C_A	1214.69	-0.608751	0.155443	-3.91622	8.99472e-05	0.000325008
C3_06220C_A	OAC1	C3_06220C_A	194.825	-0.608224	0.207586	-2.92999	0.00338976	0.00841802
C7_03000C_A		C7_03000C_A	163.861	-0.607649	0.197487	-3.0769	0.00209163	0.00549768
C1_03750W_A		C1_03750W_A	148.104	-0.607351	0.199156	-3.04963	0.0022912	0.00595429
C4_04880W_A	FGR10	C4_04880W_A	143.216	-0.607188	0.221933	-2.73591	0.00622082	0.0143845
CR_05080W_A	VMA13	CR_05080W_A	745.705	-0.606472	0.14541	-4.17076	3.03588e-05	0.000120618
CR_04990C_A		CR_04990C_A	5.23274	-0.604651	0.609901	-0.991392	0.321494	0.416047
C1_08160W_A	SFH1	C1_08160W_A	348.322	-0.604388	0.161318	-3.74657	0.000179271	0.00060633
C4_05390W_A		C4_05390W_A	293.685	-0.602922	0.170935	-3.5272	0.000419974	0.00130688
C1_03820W_A	PDR16	C1_03820W_A	247.285	-0.602701	0.183483	-3.28478	0.00102062	0.00287944
CR_04510W_A	HXK2	CR_04510W_A	1596.96	-0.602333	0.172704	-3.48765	0.000487279	0.00149218
CR_08370W_A	GSH2	CR_08370W_A	1064.81	-0.601979	0.154968	-3.88455	0.000102522	0.000365244
C6_02620C_A		C6_02620C_A	60.367	-0.601798	0.288535	-2.0857	0.0370055	0.0678417
C3_06560W_A		C3_06560W_A	984.098	-0.601797	0.163414	-3.68266	0.000230812	0.000761571
C2_01170C_A		C2_01170C_A	413.153	-0.601664	0.163733	-3.67468	0.00023815	0.000781719
C1_01330C_A	DUT1	C1_01330C_A	128.612	-0.601376	0.227769	-2.64029	0.00828352	0.0185328
C7_02350C_A		C7_02350C_A	231.406	-0.60051	0.177326	-3.38647	0.00070799	0.00208358
C3_03200C_A		C3_03200C_A	131.166	-0.600483	0.224262	-2.67759	0.00741534	0.0168217
C6_00420W_A	DPM2	C6_00420W_A	486.157	-0.600083	0.180062	-3.33265	0.000860224	0.00248554
C4_00520W_A	PAM18	C4_00520W_A	571.184	-0.599315	0.165247	-3.62678	0.000286972	0.000925694
C5_01030W_A		C5_01030W_A	8.78755	-0.598495	0.548059	-1.09203	0.274821	0.366949
CR_07310W_A		CR_07310W_A	357.693	-0.597647	0.167508	-3.56788	0.000359884	0.00113662
C7_03520W_A	PNC1	C7_03520W_A	326.125	-0.597587	0.162595	-3.67532	0.000237552	0.000780563
C3_00340W_A		C3_00340W_A	270.149	-0.597483	0.175258	-3.40916	0.000651641	0.00192758
C1_14350W_A		C1_14350W_A	413.389	-0.597097	0.161157	-3.70506	0.000211344	0.000703925
C6_03660C_A	CDC50	C6_03660C_A	722.128	-0.596719	0.158272	-3.77021	0.000163113	0.000557924
C2_08150W_A		C2_08150W_A	6.3549	-0.596486	0.590465	-1.0102	0.312401	0.405852
C1_01600W_A	MRP20	C1_01600W_A	596.245	-0.595231	0.171657	-3.46757	0.000525189	0.00159671
CR_04850C_A		CR_04850C_A	111.445	-0.595132	0.256299	-2.32202	0.0202317	0.0403045
C3_00020W_A		C3_00020W_A	552.585	-0.594791	0.20749	-2.86659	0.00414915	0.0100367
CR_02800C_A		CR_02800C_A	454.646	-0.594331	0.176721	-3.3631	0.000770712	0.00225695
C2_07810W_A		C2_07810W_A	482.478	-0.59421	0.149238	-3.98164	6.84419e-05	0.000253659
C4_03780C_A		C4_03780C_A	418.234	-0.593603	0.163135	-3.63873	0.000273983	0.000885593
CR_04070W_A	NAT5	CR_04070W_A	480.681	-0.593116	0.162016	-3.66085	0.000251384	0.000819647
C1_13850C_A	DAL7	C1_13850C_A	126.303	-0.592896	0.206445	-2.87193	0.00407968	0.00987622
C1_09890C_A	tS(CGA)1	C1_09890C_A	0.58823	-0.592851	0.550935	-1.07608	0.281891	0.374418
C3_00870W_A		C3_00870W_A	0.58823	-0.592851	0.550935	-1.07608	0.281891	0.374418
C5_01150C_A		C5_01150C_A	0.585728	-0.590766	0.550573	-1.073	0.28327	0.375858
CR_09290W_A	THI13	CR_09290W_A	481.024	-0.590324	0.194257	-3.03888	0.00237457	0.00614964
CR_03730C_A		CR_03730C_A	289.265	-0.590192	0.178401	-3.30822	0.000938898	0.00267865
C5_01820W_A	STI1	C5_01820W_A	785.668	-0.590157	0.152826	-3.86162	0.000112639	0.000397936
C7_03790W_A	MRP7	C7_03790W_A	599.877	-0.590025	0.159764	-3.6931	0.000221533	0.000733854
C2_02310W_A		C2_02310W_A	941.43	-0.589059	0.143091	-4.11667	3.84382e-05	0.000149718
C1_00740C_A	SPE1	C1_00740C_A	2138.67	-0.586077	0.125445	-4.67199	2.98298e-06	1.46267e-05
CR_04580W_A		CR_04580W_A	454.042	-0.585583	0.151734	-3.85926	0.00011373	0.000401344
C7_01770W_A		C7_01770W_A	7.63729	-0.5848	0.555738	-1.05229	0.292664	0.385181
C1_13810W_A		C1_13810W_A	600.906	-0.584615	0.165512	-3.53216	0.000412176	0.00128514
C1_11020W_A		C1_11020W_A	163.57	-0.583807	0.213204	-2.73826	0.00617657	0.0142874
CR_09360W_A	FCY24	CR_09360W_A	286.791	-0.583447	0.189083	-3.08566	0.00203098	0.00534713
CR_08930C_A		CR_08930C_A	1145.17	-0.583414	0.151336	-3.8551	0.000115681	0.000406871
CR_01780W_A		CR_01780W_A	430.658	-0.58257	0.159171	-3.66003	0.000252181	0.000821402
CR_01220W_A		CR_01220W_A	98.4489	-0.581903	0.293653	-1.9816	0.0475236	0.0843225
C2_06760C_A		C2_06760C_A	36.8602	-0.581372	0.351119	-1.65577	0.097769	0.155553
C4_05880W_A	GAT1	C4_05880W_A	619.852	-0.580913	0.201539	-2.88238	0.0039468	0.00959848
C5_00820W_A		C5_00820W_A	465.908	-0.58081	0.162937	-3.56463	0.000364369	0.00114751
C1_12820C_A		C1_12820C_A	691.27	-0.580558	0.183624	-3.16166	0.00156872	0.00425546
C1_08900W_A		C1_08900W_A	414.446	-0.580321	0.174147	-3.33236	0.000861139	0.00248699
C2_06550W_A		C2_06550W_A	572.619	-0.580216	0.232698	-2.49343	0.0126517	0.0269832
C1_13020C_A	SPC3	C1_13020C_A	483.715	-0.579868	0.162826	-3.56127	0.000369071	0.00116043
C7_03370C_A		C7_03370C_A	569.288	-0.579053	0.152447	-3.7984	0.000145634	0.000501926
CR_03010C_A	ERV1	CR_03010C_A	301.669	-0.578962	0.165655	-3.49498	0.000474093	0.00145888
C2_09350W_A	TAZ1	C2_09350W_A	397.981	-0.578082	0.183196	-3.15553	0.00160205	0.00432923
C1_13140C_A	TYE7	C1_13140C_A	1068.83	-0.5769	0.253052	-2.27977	0.0226214	0.0442729
C1_02650W_A		C1_02650W_A	1039.24	-0.576646	0.179585	-3.21099	0.0013228	0.00364345
C1_04800C_A		C1_04800C_A	54.6619	-0.575237	0.287433	-2.00129	0.0453612	0.0809977
C1_01680C_A		C1_01680C_A	147.907	-0.574729	0.213803	-2.68813	0.00718544	0.0163528
C1_12880C_A		C1_12880C_A	102.443	-0.574272	0.235336	-2.44022	0.0146784	0.0306566
C7_00490C_A		C7_00490C_A	1228.43	-0.57425	0.149321	-3.84574	0.000120191	0.000421101
C2_04030C_A	ACP12	C2_04030C_A	1017.95	-0.573641	0.143508	-3.99726	6.40786e-05	0.000238323
C1_05740C_A		C1_05740C_A	46.7355	-0.572101	0.347448	-1.64658	0.0996443	0.158179
C1_07790C_A		C1_07790C_A	857.158	-0.571625	0.145339	-3.93304	8.38785e-05	0.000305692
CR_08760C_A	RDN5	CR_08760C_A	3.27686	-0.570863	0.659831	-0.865165	0.386948	0.483971
C3_05030W_A	PHB2	C3_05030W_A	1400.09	-0.570428	0.137565	-4.1466	3.37453e-05	0.000132578
CR_00050W_A	INO2	CR_00050W_A	114.941	-0.569882	0.212297	-2.68436	0.0072668	0.0165261
C2_08120W_A	MAF1	C2_08120W_A	268.138	-0.569647	0.179123	-3.1802	0.00147171	0.00401635
C1_07960W_A		C1_07960W_A	209.646	-0.569131	0.197358	-2.88375	0.00392971	0.00956792
C6_04410C_A		C6_04410C_A	657.658	-0.569119	0.183049	-3.10911	0.00187649	0.00497757
C1_06950C_A	tP(AGG)1	C1_06950C_A	1.35704	-0.568893	0.656688	-0.866305	0.386323	0.48338
CR_04520W_A	MIM1	CR_04520W_A	475.799	-0.568296	0.189139	-3.00465	0.0026589	0.00679722
C6_01660C_A		C6_01660C_A	2.00111	-0.56722	0.668485	-0.848515	0.396151	0.493342
C3_06760W_A		C3_06760W_A	1540.17	-0.566962	0.140781	-4.02727	5.64286e-05	0.000211482
C2_00350W_A		C2_00350W_A	590.26	-0.565509	0.153431	-3.68575	0.000228031	0.000752786
C5_04930C_A	MAL31	C5_04930C_A	40.4668	-0.5653	0.337727	-1.67384	0.0941627	0.150798
C2_07640W_A		C2_07640W_A	452.182	-0.565127	0.153916	-3.67167	0.000240975	0.000789071
CR_03780C_A		CR_03780C_A	124.386	-0.565068	0.207588	-2.72207	0.00648741	0.0149086
C6_00580W_A		C6_00580W_A	3.7007	-0.563515	0.642022	-0.877719	0.380096	0.476811
C1_04710C_A		C1_04710C_A	501.12	-0.562974	0.153587	-3.66552	0.00024684	0.000806072
C3_07690C_A		C3_07690C_A	583.095	-0.562498	0.156676	-3.59019	0.000330433	0.00105107
C5_01050C_A		C5_01050C_A	627.217	-0.561556	0.159736	-3.51552	0.000438894	0.00136109
C3_04240C_A		C3_04240C_A	1.42995	-0.560796	0.649594	-0.863303	0.387971	0.484964
C7_01950W_A		C7_01950W_A	363.566	-0.560588	0.16357	-3.4272	0.000609831	0.00181746
C3_03360W_A	FCY2	C3_03360W_A	656.628	-0.56025	0.166589	-3.36307	0.000770814	0.00225695
C1_13860C_A	GND1	C1_13860C_A	17373	-0.560169	0.132336	-4.23292	2.30676e-05	9.38229e-05
C1_04210C_A	CDC3	C1_04210C_A	1031.84	-0.560074	0.161384	-3.47045	0.00051959	0.0015812
C5_05390C_A	PGA4	C5_05390C_A	1142.7	-0.55996	0.177246	-3.15924	0.00158184	0.0042834
C5_00320W_A		C5_00320W_A	332.824	-0.559895	0.164651	-3.4005	0.000672622	0.00198502
C7_03690W_A		C7_03690W_A	160.565	-0.559484	0.201688	-2.77401	0.00553696	0.0129926
C5_05290C_A	MRP2	C5_05290C_A	564.136	-0.559443	0.163617	-3.41922	0.000628007	0.0018655
C4_01990W_A		C4_01990W_A	130.793	-0.55901	0.209941	-2.6627	0.00775164	0.0174784
C1_10690W_A		C1_10690W_A	256.479	-0.558729	0.187643	-2.97762	0.00290493	0.00736681
C4_06630C_A		C4_06630C_A	0.637673	-0.558701	0.530519	-1.05312	0.292286	0.384922
C2_08950W_A		C2_08950W_A	127.106	-0.558591	0.216938	-2.57488	0.0100274	0.0219316
C3_05240C_A	RPL8B	C3_05240C_A	5596.73	-0.558491	0.175121	-3.18917	0.0014268	0.0039005
C1_02620C_A	HOM6	C1_02620C_A	990.231	-0.558186	0.152346	-3.66394	0.000248363	0.00081063
C3_06240C_A		C3_06240C_A	155.258	-0.558104	0.211512	-2.63865	0.00832379	0.0185835
CR_06310W_A		CR_06310W_A	77.692	-0.558049	0.267471	-2.08639	0.0369431	0.0677665
C3_04610W_A	MEA1	C3_04610W_A	237.39	-0.557814	0.207453	-2.68888	0.0071693	0.0163219
CR_09210W_A	SUC1	CR_09210W_A	148.865	-0.557342	0.228933	-2.43452	0.0149115	0.0310514
C1_13750C_A		C1_13750C_A	83.0403	-0.557299	0.260457	-2.1397	0.0323789	0.060283
C4_03720C_A		C4_03720C_A	1130.09	-0.556833	0.155749	-3.57519	0.000349968	0.0011075
C2_05210W_A	DAD2	C2_05210W_A	58.2614	-0.556601	0.289228	-1.92443	0.0543004	0.0946528
CR_04760C_A		CR_04760C_A	223.385	-0.556234	0.17402	-3.19638	0.00139166	0.00381923
C3_01350C_A	URA3	C3_01350C_A	43.1855	-0.556083	0.320719	-1.73386	0.0829424	0.135776
C1_02290C_A		C1_02290C_A	266.467	-0.555507	0.166774	-3.33089	0.000865691	0.00249787
C2_10490C_A	tV(UAC)1	C2_10490C_A	1.37037	-0.555342	0.650268	-0.854019	0.393094	0.490209
C3_07410C_A	KRS1	C3_07410C_A	4653.25	-0.555103	0.128129	-4.33236	1.47518e-05	6.2525e-05
C5_04710W_A		C5_04710W_A	248.167	-0.553047	0.210889	-2.62245	0.00873003	0.019395
C1_10100C_A	NTF2	C1_10100C_A	2305.15	-0.55179	0.15392	-3.58492	0.000337183	0.00106918
C3_07060W_A	FESUR1	C3_07060W_A	1628.08	-0.551443	0.164458	-3.35309	0.000799148	0.00232824
CR_10120C_A		CR_10120C_A	145.827	-0.551343	0.195934	-2.81393	0.00489406	0.0116172
C5_01220W_A		C5_01220W_A	142.598	-0.550076	0.233648	-2.35429	0.0185581	0.0374288
C3_00950C_A		C3_00950C_A	164.318	-0.549817	0.230767	-2.38257	0.0171923	0.0350756
C1_02790W_A	TIF34	C1_02790W_A	2343.24	-0.54892	0.128212	-4.28133	1.85779e-05	7.7195e-05
C1_14630C_A		C1_14630C_A	0.614203	-0.548412	0.530062	-1.03462	0.300847	0.39342
C4_05730W_A		C4_05730W_A	100.751	-0.547913	0.280164	-1.95569	0.0505019	0.0886894
C2_00390C_A		C2_00390C_A	1201.12	-0.547562	0.15111	-3.6236	0.000290536	0.000935763
C1_07910C_A	MRPL3	C1_07910C_A	594.841	-0.546236	0.157052	-3.47806	0.00050505	0.00154139
C2_07290W_A		C2_07290W_A	1189.45	-0.545953	0.165752	-3.29379	0.000988464	0.00279991
C4_02460W_A		C4_02460W_A	294.501	-0.545833	0.16411	-3.32602	0.000880972	0.00253619
C7_00240W_A		C7_00240W_A	302.715	-0.545762	0.184749	-2.95407	0.00313616	0.00786518
C7_03180C_A	HHO1	C7_03180C_A	461.457	-0.54381	0.195838	-2.77683	0.00548911	0.0128899
CR_04020C_A		CR_04020C_A	321.228	-0.54356	0.170221	-3.19327	0.00140673	0.00385727
CR_01740W_A	MCI4	CR_01740W_A	546.33	-0.542629	0.148383	-3.65695	0.000255233	0.000830488
C2_08550C_A	MSU1	C2_08550C_A	339.558	-0.542599	0.163697	-3.31466	0.000917537	0.00262715
C1_04300C_A	SSA2	C1_04300C_A	576.121	-0.5421	0.207203	-2.61627	0.00888953	0.0197079
C2_07980W_A		C2_07980W_A	149.767	-0.541368	0.224497	-2.41147	0.0158882	0.0327414
C4_03190W_A		C4_03190W_A	3.64899	-0.541001	0.660144	-0.81952	0.41249	0.508702
C3_04950W_A	ARF2	C3_04950W_A	2954.47	-0.54023	0.122437	-4.4123	1.02277e-05	4.49097e-05
C1_13480W_A	HSP70	C1_13480W_A	7873.07	-0.539341	0.177058	-3.04612	0.00231819	0.00601346
C4_03620C_A	CDR3	C4_03620C_A	279.842	-0.538612	0.182718	-2.94778	0.00320067	0.00800798
C1_00970W_A		C1_00970W_A	130.274	-0.53841	0.228377	-2.35755	0.0183957	0.037196
C6_01210W_A		C6_01210W_A	833.864	-0.538282	0.140046	-3.8436	0.000121242	0.000424312
CR_01100C_A		CR_01100C_A	140.194	-0.53764	0.206688	-2.60122	0.00928933	0.0204798
C1_12610W_A		C1_12610W_A	372.068	-0.5373	0.170645	-3.14864	0.00164033	0.00442137
C4_03740W_A		C4_03740W_A	464.577	-0.53671	0.173117	-3.10027	0.00193344	0.00512008
C1_13680C_A	GCV3	C1_13680C_A	1306.69	-0.536527	0.162683	-3.29798	0.000973819	0.00276584
C4_02140C_A	TIM10	C4_02140C_A	936.724	-0.535402	0.154736	-3.4601	0.000539967	0.00163225
C1_12310C_A	CSI2	C1_12310C_A	816.414	-0.534899	0.169579	-3.15427	0.00160902	0.00434435
C4_05720W_A		C4_05720W_A	2.75396	-0.534897	0.664485	-0.80498	0.420831	0.517275
CR_07030C_A		CR_07030C_A	273.219	-0.533753	0.182418	-2.92599	0.0034336	0.00851357
C7_01410C_A	NBP2	C7_01410C_A	179.113	-0.533646	0.202788	-2.63154	0.00849977	0.0189365
C2_09630C_A		C2_09630C_A	113.353	-0.533424	0.243818	-2.1878	0.0286845	0.0543222
C7_04120W_A		C7_04120W_A	111.799	-0.533096	0.222709	-2.39369	0.0166799	0.0342062
CR_09510C_A		CR_09510C_A	752.597	-0.533064	0.1613	-3.3048	0.000950453	0.00270796
C4_04730W_A	BAS1	C4_04730W_A	467.586	-0.532639	0.154478	-3.448	0.00056475	0.00169746
C5_02980C_A		C5_02980C_A	154.258	-0.532607	0.219673	-2.42454	0.0153276	0.0317954
C5_03790W_A	GUK1	C5_03790W_A	131.286	-0.532548	0.230551	-2.30989	0.0208945	0.0414947
C3_04080W_A		C3_04080W_A	1097.18	-0.53235	0.207395	-2.56684	0.0102629	0.0223927
CR_07810W_A	YHB5	CR_07810W_A	405.95	-0.531442	0.219449	-2.42172	0.0154474	0.0319785
C4_04000W_A	MET4	C4_04000W_A	353.141	-0.531339	0.181371	-2.92958	0.00339422	0.00842579
C7_03720C_A	HIS7	C7_03720C_A	712.037	-0.53076	0.142925	-3.71354	0.000204377	0.000682154
CR_03440W_A		CR_03440W_A	32.5592	-0.529234	0.377117	-1.40337	0.160507	0.235145
C7_02830C_A	LIP5	C7_02830C_A	147.275	-0.528578	0.231469	-2.28358	0.0223961	0.0438997
CR_02360W_A	IDP2	CR_02360W_A	691.161	-0.528538	0.258149	-2.04742	0.0406171	0.073654
C2_02690W_A	SER2	C2_02690W_A	501.627	-0.528237	0.182809	-2.88955	0.00385791	0.00942202
CR_05040W_A		CR_05040W_A	109.45	-0.527889	0.26952	-1.95863	0.0501564	0.0882214
C4_05260W_A		C4_05260W_A	380.433	-0.527469	0.172515	-3.05752	0.00223173	0.00582129
C4_03310C_A		C4_03310C_A	28.5935	-0.52669	0.35396	-1.488	0.136752	0.205809
CR_02630C_A		CR_02630C_A	92.4264	-0.526239	0.254364	-2.06884	0.0385612	0.0702674
CR_09590W_A		CR_09590W_A	597.829	-0.525737	0.153916	-3.41574	0.000636082	0.00188507
C1_07570C_A		C1_07570C_A	152.475	-0.525064	0.229368	-2.28917	0.0220694	0.043447
C1_01250W_A		C1_01250W_A	665.469	-0.524868	0.152194	-3.44867	0.000563358	0.00169445
C6_03730C_A		C6_03730C_A	334.868	-0.523504	0.176298	-2.96944	0.00298346	0.00752685
C2_08280W_A	EAF3	C2_08280W_A	281.94	-0.523236	0.197145	-2.65407	0.0079528	0.0178624
CR_06540W_A	KIP1	CR_06540W_A	99.5722	-0.522398	0.238503	-2.19033	0.0285007	0.0540134
C7_00390W_A	SPL1	C7_00390W_A	2100.9	-0.522166	0.137899	-3.78659	0.000152727	0.000523811
C7_01290W_A	MED11	C7_01290W_A	89.1462	-0.521819	0.288454	-1.80902	0.0704473	0.118126
C2_00610C_A	ATP18	C2_00610C_A	1844.76	-0.521018	0.160585	-3.24449	0.00117662	0.00327728
C7_00850W_A		C7_00850W_A	514.663	-0.520683	0.166589	-3.12556	0.00177469	0.00473524
C2_05600W_A		C2_05600W_A	29.9018	-0.520556	0.41952	-1.24084	0.214666	0.300012
C6_00680C_A		C6_00680C_A	255.555	-0.519983	0.179934	-2.88985	0.00385426	0.00941675
C2_00270C_A		C2_00270C_A	436.192	-0.519868	0.203785	-2.55107	0.0107393	0.0233359
C2_03560C_A		C2_03560C_A	488.776	-0.519861	0.188387	-2.75955	0.00578818	0.0135121
C3_01240C_A	tR(CCU)1	C3_01240C_A	2.20658	-0.519515	0.670262	-0.775092	0.438285	0.534895
C6_03620C_A		C6_03620C_A	481.693	-0.519056	0.151713	-3.42131	0.000623207	0.00185297
C6_00860W_A	GPX1	C6_00860W_A	101.369	-0.518912	0.235551	-2.20297	0.0275968	0.052678
C1_13710C_A	DAD1	C1_13710C_A	56.8737	-0.518894	0.274794	-1.8883	0.0589852	0.101536
C2_03270W_A	GPM1	C2_03270W_A	3794.13	-0.518863	0.222177	-2.33536	0.0195247	0.0391049
CR_00770W_A		CR_00770W_A	132.258	-0.518765	0.210211	-2.46783	0.0135934	0.0286832
C4_05360C_A		C4_05360C_A	112.281	-0.5179	0.221963	-2.33327	0.0196337	0.0392984
C6_04220C_A	HBR2	C6_04220C_A	295.353	-0.517048	0.224924	-2.29877	0.021518	0.0425332
C1_06660W_A		C1_06660W_A	643.836	-0.516879	0.165959	-3.1145	0.00184255	0.00489366
C1_02400C_A	MNN11	C1_02400C_A	263.15	-0.516805	0.200815	-2.57354	0.0100663	0.0220092
CR_09930W_A		CR_09930W_A	242.588	-0.516629	0.217358	-2.37686	0.0174608	0.0355433
CR_02170W_A	MET2	CR_02170W_A	538.022	-0.516568	0.193884	-2.66432	0.00771449	0.0174256
C6_01600W_A		C6_01600W_A	2.65294	-0.516353	0.668673	-0.772204	0.439993	0.535855
CR_00350W_A		CR_00350W_A	711.343	-0.516247	0.147786	-3.4932	0.00047727	0.00146648
C3_06980W_A	HUT1	C3_06980W_A	265.147	-0.515903	0.215226	-2.39703	0.0165288	0.0339072
C1_11980W_A	MED10	C1_11980W_A	117.296	-0.514983	0.211148	-2.43897	0.0147293	0.0307324
C7_03200C_A		C7_03200C_A	194.933	-0.514902	0.198527	-2.59362	0.00949722	0.0208801
C1_05680C_A	RIM1	C1_05680C_A	351.039	-0.514223	0.200029	-2.57074	0.0101482	0.0221653
C3_01680C_A		C3_01680C_A	315.782	-0.514192	0.172799	-2.97566	0.00292359	0.00740525
CR_03190C_A		CR_03190C_A	7.60706	-0.514008	0.604735	-0.849972	0.39534	0.492429
C7_03500W_A		C7_03500W_A	553.114	-0.513959	0.154912	-3.31775	0.000907467	0.00260184
CR_05800C_A		CR_05800C_A	133.518	-0.512273	0.25486	-2.01002	0.0444294	0.0795665
C4_06990W_A	MNN46	C4_06990W_A	328.472	-0.51215	0.175753	-2.91404	0.00356787	0.00881203
C1_00540C_A		C1_00540C_A	1030.19	-0.512059	0.157561	-3.24992	0.00115438	0.003221
C6_02910W_A	POP4	C6_02910W_A	323.547	-0.511985	0.1695	-3.02056	0.0025231	0.00649455
C6_03740W_A		C6_03740W_A	54.0558	-0.51119	0.289127	-1.76805	0.0770534	0.127551
C6_03670C_A		C6_03670C_A	33.9371	-0.510237	0.395394	-1.29045	0.196894	0.279316
C4_07030W_A	MET16	C4_07030W_A	278.884	-0.510232	0.197967	-2.57735	0.009956	0.021783
CR_03430W_A		CR_03430W_A	230.091	-0.509961	0.201976	-2.52486	0.0115746	0.0249205
C2_09530W_A	EAP1	C2_09530W_A	245.326	-0.509618	0.193128	-2.63876	0.00832093	0.0185835
C5_03860W_A	HAM1	C5_03860W_A	732.189	-0.509543	0.157792	-3.22921	0.00124135	0.00343645
C1_05110C_A	ARO4	C1_05110C_A	1827.02	-0.509351	0.153242	-3.32383	0.000887905	0.00255268
C7_00500W_A		C7_00500W_A	1037.46	-0.509217	0.164374	-3.09793	0.0019488	0.00515428
C1_12580W_A		C1_12580W_A	384.554	-0.509213	0.153566	-3.31592	0.000913432	0.00261658
C6_01880W_A		C6_01880W_A	240.461	-0.507237	0.172321	-2.94355	0.00324467	0.00810209
C1_05690C_A		C1_05690C_A	38.6742	-0.507172	0.343458	-1.47667	0.139765	0.209698
CR_07140C_A		CR_07140C_A	76.7327	-0.505966	0.28286	-1.78875	0.0736552	0.122823
C5_04910W_A		C5_04910W_A	445.631	-0.505114	0.170038	-2.9706	0.00297216	0.00750433
C3_03490W_A	RSN1	C3_03490W_A	332.568	-0.504936	0.166802	-3.02715	0.00246868	0.0063648
C3_01850W_A		C3_01850W_A	276.479	-0.502167	0.193985	-2.58869	0.0096343	0.0211594
C4_06070C_A	FMT1	C4_06070C_A	120.692	-0.50179	0.24818	-2.02188	0.0431883	0.0776949
C2_04160W_A		C2_04160W_A	163.617	-0.500738	0.191593	-2.61355	0.00896065	0.0198448
C6_02350C_A		C6_02350C_A	963.712	-0.50022	0.156008	-3.20638	0.00134416	0.00369625
C1_03540C_A		C1_03540C_A	217.717	-0.499465	0.179765	-2.77844	0.00546208	0.0128407
C6_03380W_A		C6_03380W_A	1804.64	-0.499048	0.151684	-3.29004	0.00100174	0.00282993
C6_02740W_A		C6_02740W_A	356.686	-0.498947	0.175097	-2.84954	0.00437824	0.0105227
C1_07510W_A		C1_07510W_A	169.811	-0.498113	0.20357	-2.44688	0.0144097	0.0301649
C6_02960W_A		C6_02960W_A	119.51	-0.49781	0.2119	-2.34927	0.0188102	0.0378652
C5_05250C_A		C5_05250C_A	479.515	-0.49713	0.165119	-3.01074	0.0026061	0.00668108
C3_03550C_A	ULP1	C3_03550C_A	443.237	-0.496561	0.176827	-2.80818	0.00498231	0.0118036
C4_06850C_A		C4_06850C_A	966.363	-0.496465	0.135804	-3.65573	0.000256448	0.000833374
CR_08010W_A	DAD4	CR_08010W_A	146.533	-0.496448	0.213908	-2.32085	0.020295	0.0404181
C2_08700C_A		C2_08700C_A	470.633	-0.496383	0.16043	-3.09408	0.00197426	0.0052151
C4_00830W_A	SPS20	C4_00830W_A	787.926	-0.496239	0.180152	-2.75456	0.00587717	0.0136746
C1_11110C_A		C1_11110C_A	153.228	-0.495857	0.208734	-2.37555	0.0175229	0.035624
C5_03840W_A		C5_03840W_A	102.846	-0.495771	0.237434	-2.08803	0.0367948	0.0675725
CR_03310C_A		CR_03310C_A	866.745	-0.495153	0.143316	-3.45497	0.000550356	0.00166128
C3_04340W_A	ATF1	C3_04340W_A	744.375	-0.494948	0.161907	-3.05699	0.0022357	0.00582568
C2_02980C_A	DLD1	C2_02980C_A	543.853	-0.494487	0.223597	-2.21151	0.0270005	0.0516486
C6_01860C_A	HCH1	C6_01860C_A	383.511	-0.493478	0.171684	-2.87433	0.0040488	0.00980896
CR_00130C_A		CR_00130C_A	702.406	-0.493225	0.150645	-3.27409	0.00106004	0.00298269
C1_02010C_A	ZCF24	C1_02010C_A	222.825	-0.492929	0.197411	-2.49697	0.0125258	0.0267507
C5_04040C_A		C5_04040C_A	8.45593	-0.492868	0.550228	-0.895753	0.370385	0.467587
CR_01160W_A		CR_01160W_A	93.3002	-0.492628	0.27503	-1.79118	0.0732647	0.122268
C6_04260C_A		C6_04260C_A	164.75	-0.491618	0.208714	-2.35546	0.0184997	0.0373347
C6_00930C_A		C6_00930C_A	769.565	-0.491572	0.188366	-2.60967	0.00906298	0.0200016
C1_11780W_A		C1_11780W_A	27.7726	-0.49074	0.404553	-1.21304	0.225113	0.311594
CR_06150C_A	ADE13	CR_06150C_A	1987.84	-0.490654	0.175891	-2.78954	0.00527831	0.0124455
C3_04630W_A		C3_04630W_A	373.39	-0.490043	0.179428	-2.73114	0.00631158	0.0145731
C2_10200W_A		C2_10200W_A	192.423	-0.489656	0.208678	-2.34646	0.0189525	0.038079
C3_05190C_A	MCA1	C3_05190C_A	1312.99	-0.489566	0.132761	-3.68756	0.000226414	0.000747838
C1_09010W_A	NAR1	C1_09010W_A	365.323	-0.489327	0.16696	-2.93081	0.0033808	0.00840892
C5_00130C_A		C5_00130C_A	871.577	-0.48879	0.169201	-2.88882	0.00386693	0.00943952
C6_02220W_A	SAR1	C6_02220W_A	1667.76	-0.488522	0.141273	-3.45799	0.000544212	0.0016443
C3_07050W_A		C3_07050W_A	204.656	-0.48731	0.22148	-2.20024	0.0277897	0.0529507
CR_00840C_A		CR_00840C_A	246.575	-0.487116	0.176032	-2.7672	0.00565408	0.0132381
C2_07410W_A		C2_07410W_A	915.908	-0.487022	0.146606	-3.32198	0.000893818	0.00256619
C4_05550C_A	GVP36	C4_05550C_A	775.254	-0.486459	0.172764	-2.81575	0.00486635	0.0115644
CR_04630C_A	DIT2	CR_04630C_A	99.2548	-0.486143	0.261678	-1.85779	0.0631994	0.107593
C7_03800W_A		C7_03800W_A	350.801	-0.485888	0.175746	-2.76471	0.00569731	0.0133196
C4_03120C_A	BUB1	C4_03120C_A	236.888	-0.485835	0.203261	-2.3902	0.016839	0.0344546
C3_07390C_A		C3_07390C_A	615.16	-0.485292	0.149414	-3.24797	0.00116233	0.00324032
C7_01930C_A		C7_01930C_A	250.331	-0.485242	0.195933	-2.47657	0.0132651	0.0281306
C1_03800W_A	RPP1	C1_03800W_A	295.146	-0.485044	0.171489	-2.82843	0.00467769	0.0111747
C2_09500W_A		C2_09500W_A	817.898	-0.484752	0.145338	-3.33534	0.000851952	0.00246495
C3_00840C_A		C3_00840C_A	187.702	-0.484629	0.183598	-2.63962	0.00829983	0.0185562
C2_03530W_A		C2_03530W_A	308.502	-0.484328	0.185398	-2.61238	0.00899146	0.0198783
C1_05270C_A		C1_05270C_A	378.18	-0.484143	0.162053	-2.98756	0.00281218	0.00714876
C2_07760W_A		C2_07760W_A	961.101	-0.484068	0.162708	-2.97507	0.00292924	0.0074166
C6_01000C_A	AEP1	C6_01000C_A	4.04198	-0.483957	0.6365	-0.760341	0.447051	0.542684
CR_00170W_A	ZCF38	CR_00170W_A	892.466	-0.483942	0.19071	-2.53758	0.0111621	0.0241059
C1_02600W_A	SNO1	C1_02600W_A	69.9086	-0.48358	0.290325	-1.66565	0.0957831	0.152968
C1_07470C_A		C1_07470C_A	171.002	-0.483337	0.202508	-2.38675	0.0169981	0.0347576
C3_00640W_A		C3_00640W_A	2046.09	-0.483004	0.140827	-3.42977	0.000604098	0.00180122
CR_01600C_A		CR_01600C_A	226.777	-0.482375	0.194348	-2.48201	0.0130642	0.0277603
C1_03000W_A	HOL1	C1_03000W_A	152.021	-0.482141	0.213793	-2.25518	0.0241219	0.0468197
C1_09030C_A	COX5	C1_09030C_A	1967.85	-0.482081	0.170704	-2.82407	0.00474177	0.0112992
C1_04220C_A		C1_04220C_A	240.246	-0.481702	0.18531	-2.59943	0.00933785	0.0205725
C4_05110C_A	HAP41	C4_05110C_A	609.573	-0.48127	0.195666	-2.45965	0.0139072	0.0292867
C2_01580W_A	REX2	C2_01580W_A	295.975	-0.480982	0.18585	-2.588	0.00965337	0.021194
C2_01190C_A		C2_01190C_A	196.997	-0.480852	0.189777	-2.53377	0.0112843	0.0243204
C3_06800C_A		C3_06800C_A	367.326	-0.480385	0.158762	-3.02581	0.00247966	0.0063905
C3_06060W_A	ELP3	C3_06060W_A	1437.77	-0.480377	0.149381	-3.2158	0.00130083	0.0035886
C3_07040C_A	YSA1	C3_07040C_A	257.507	-0.480255	0.173761	-2.76388	0.00571189	0.0133439
C1_12090C_A		C1_12090C_A	98.2086	-0.480075	0.244012	-1.96742	0.0491342	0.0867678
C2_02740C_A	HPT1	C2_02740C_A	1387.63	-0.480072	0.168319	-2.85215	0.00434241	0.01046
C1_04310C_A	GIG1	C1_04310C_A	35.9253	-0.47981	0.340448	-1.40935	0.158732	0.232975
C4_02120W_A	ERV29	C4_02120W_A	1050.57	-0.479488	0.141703	-3.38375	0.000715029	0.00210234
C2_03950W_A		C2_03950W_A	448.521	-0.476239	0.163601	-2.91097	0.00360307	0.00888515
C7_00360W_A	DFI1	C7_00360W_A	2081.31	-0.476102	0.133846	-3.55708	0.000375004	0.00117676
CR_09580C_A		CR_09580C_A	1837.36	-0.47576	0.173346	-2.74456	0.00605913	0.0140311
C1_11740W_A		C1_11740W_A	106.533	-0.475325	0.217559	-2.1848	0.0289032	0.0545969
C2_08200W_A		C2_08200W_A	466.337	-0.475191	0.17575	-2.70378	0.00685552	0.0156786
C2_04300C_A		C2_04300C_A	331.15	-0.475114	0.158506	-2.99745	0.00272251	0.00694026
C5_03440W_A		C5_03440W_A	558.327	-0.474886	0.207459	-2.28905	0.0220762	0.043447
C6_00650C_A	RPS13	C6_00650C_A	5473.17	-0.474419	0.136595	-3.47317	0.00051435	0.00156751
C7_00580C_A		C7_00580C_A	220.577	-0.474247	0.178845	-2.65172	0.00800841	0.0179679
C1_08050W_A	NUO4	C1_08050W_A	927.7	-0.474242	0.141081	-3.36149	0.000775223	0.00226777
C4_02150C_A		C4_02150C_A	238.522	-0.473691	0.184508	-2.56731	0.010249	0.0223701
C4_05320W_A	LYS1	C4_05320W_A	398.591	-0.47369	0.185251	-2.55702	0.0105572	0.0229795
C7_03420C_A	SNG3	C7_03420C_A	248.85	-0.473377	0.171976	-2.75258	0.00591284	0.0137433
C3_07550C_A		C3_07550C_A	921.433	-0.472808	0.159992	-2.95519	0.00312477	0.00784283
CR_07630C_A	RPS27	CR_07630C_A	3220.69	-0.472486	0.196419	-2.4055	0.0161502	0.0332272
C2_07030C_A		C2_07030C_A	330.197	-0.47202	0.17459	-2.70359	0.00685954	0.0156786
C5_01530C_A		C5_01530C_A	117.306	-0.471325	0.238093	-1.97959	0.0477501	0.0846296
C5_03280W_A	CAM1-1	C5_03280W_A	1956.54	-0.471254	0.188764	-2.49652	0.0125418	0.0267669
CR_07760W_A		CR_07760W_A	361.033	-0.470609	0.181328	-2.59535	0.00944953	0.0207896
C5_00280C_A		C5_00280C_A	698.003	-0.470177	0.167704	-2.80362	0.00505321	0.0119503
C5_03460C_A		C5_03460C_A	244.776	-0.46994	0.190274	-2.46981	0.0135185	0.0285631
C5_00640C_A	SAM51	C5_00640C_A	369.61	-0.469669	0.172454	-2.72344	0.00646064	0.0148524
C3_06170C_A		C3_06170C_A	1.33207	-0.469131	0.651299	-0.720301	0.47134	0.567163
C1_04450C_A	FMA1	C1_04450C_A	389.972	-0.468651	0.196329	-2.38707	0.0169833	0.0347386
C1_03650C_A	MRPL27	C1_03650C_A	448.666	-0.468075	0.155452	-3.01105	0.00260344	0.00667698
C2_02130C_A		C2_02130C_A	11.0257	-0.467978	0.526655	-0.888584	0.374227	0.471312
C1_06400C_A		C1_06400C_A	1400.3	-0.467621	0.178304	-2.6226	0.00872627	0.0193934
C1_05810W_A	GIM5	C1_05810W_A	297.425	-0.467518	0.173732	-2.69103	0.00712315	0.0162285
C1_09460W_A	ERG12	C1_09460W_A	494.518	-0.467293	0.169179	-2.76212	0.00574281	0.0134112
C5_00850C_A		C5_00850C_A	208.394	-0.466098	0.187698	-2.48324	0.0130195	0.0276976
CR_02540W_A	CHO2	CR_02540W_A	506.34	-0.466081	0.166178	-2.80472	0.00503608	0.0119187
C2_09160W_A		C2_09160W_A	305.276	-0.465786	0.174839	-2.66408	0.00771993	0.0174317
C7_02630W_A		C7_02630W_A	353.076	-0.46563	0.174534	-2.66785	0.00763385	0.0172619
C4_05890W_A		C4_05890W_A	143.424	-0.464695	0.201707	-2.30381	0.0212334	0.0420362
C4_06510C_A	CSO99	C4_06510C_A	185.548	-0.46441	0.253366	-1.83296	0.0668083	0.112799
C4_02400C_A		C4_02400C_A	228.954	-0.464226	0.17891	-2.59474	0.00946613	0.0208189
C5_02660C_A		C5_02660C_A	1077.58	-0.463854	0.15278	-3.0361	0.00239661	0.0061966
C1_08890C_A		C1_08890C_A	44.8748	-0.463854	0.322457	-1.4385	0.150293	0.222648
C6_01290C_A	QDR3	C6_01290C_A	340.791	-0.463608	0.166658	-2.78179	0.00540597	0.0127276
C6_04240W_A		C6_04240W_A	92.3169	-0.463592	0.246933	-1.8774	0.0604637	0.103681
C2_04220C_A	TAF14	C2_04220C_A	1002.34	-0.463215	0.131275	-3.52859	0.000417773	0.00130131
C7_02150C_A	ECM42	C7_02150C_A	606.889	-0.463104	0.190035	-2.43695	0.0148118	0.0308742
C1_12010C_A	KIP4	C1_12010C_A	359.937	-0.46295	0.188249	-2.45924	0.0139231	0.0292929
C6_04250W_A		C6_04250W_A	1471.63	-0.462457	0.176174	-2.62501	0.00866467	0.01927
C7_03460W_A		C7_03460W_A	52.9738	-0.462299	0.279179	-1.65592	0.0977376	0.155542
C4_02420C_A		C4_02420C_A	187.219	-0.461834	0.201955	-2.28682	0.0222066	0.043663
C3_07210W_A	MET8	C3_07210W_A	453.138	-0.461358	0.164718	-2.8009	0.00509601	0.0120319
C6_00600C_A	YHM2	C6_00600C_A	909.44	-0.461039	0.185182	-2.48965	0.0127867	0.027262
CR_01560W_A		CR_01560W_A	98.0675	-0.460478	0.230054	-2.00161	0.0453272	0.0809831
C5_02780W_A		C5_02780W_A	76.2132	-0.460178	0.268437	-1.71429	0.0864761	0.140438
CR_02940C_A		CR_02940C_A	162.73	-0.460115	0.202446	-2.27279	0.0230391	0.0450053
CR_08080W_A		CR_08080W_A	106.58	-0.460079	0.250581	-1.83605	0.0663503	0.112232
C4_01840C_A		C4_01840C_A	1469.15	-0.458905	0.131048	-3.50181	0.000462108	0.0014268
CR_00460C_A		CR_00460C_A	1110.87	-0.458892	0.168378	-2.72537	0.00642292	0.0147841
CR_05440W_A		CR_05440W_A	474.056	-0.45859	0.152231	-3.01245	0.00259144	0.00665158
C3_07440W_A	TPI1	C3_07440W_A	4226.92	-0.45817	0.187781	-2.43991	0.0146907	0.0306621
C2_07370W_A		C2_07370W_A	489.242	-0.456982	0.15488	-2.95056	0.00317195	0.00794553
CR_08180C_A	TRM9	CR_08180C_A	871.469	-0.45679	0.142688	-3.20132	0.001368	0.00375757
C4_05850C_A		C4_05850C_A	537.069	-0.456342	0.147036	-3.10361	0.00191174	0.00506473
C4_04120C_A		C4_04120C_A	268.651	-0.456077	0.180666	-2.52443	0.0115887	0.0249424
C6_00770C_A		C6_00770C_A	332.108	-0.455484	0.199447	-2.28373	0.0223874	0.0438997
CR_01650W_A	URA5	CR_01650W_A	514.949	-0.455216	0.159591	-2.85239	0.00433913	0.0104564
C2_00550W_A		C2_00550W_A	229.122	-0.454952	0.237061	-1.91914	0.0549669	0.0956569
C2_08210C_A	MFA1	C2_08210C_A	11.3204	-0.454564	0.523147	-0.868903	0.3849	0.48198
C7_02230W_A		C7_02230W_A	3.05531	-0.454467	0.662652	-0.685831	0.49282	0.586668
CR_03250C_A		CR_03250C_A	355.396	-0.453106	0.212121	-2.13607	0.0326735	0.0607779
C1_02460W_A	RPL10	C1_02460W_A	7738.27	-0.451844	0.140297	-3.22062	0.00127914	0.00353491
C7_02510W_A		C7_02510W_A	367.369	-0.451612	0.160472	-2.81427	0.0048888	0.0116091
C2_00850W_A	MSF1	C2_00850W_A	669.717	-0.450631	0.148695	-3.03057	0.0024409	0.0062983
C4_06610C_A	SDH12	C4_06610C_A	2826.29	-0.450559	0.197233	-2.2844	0.0223482	0.0438736
C6_03540W_A		C6_03540W_A	432.881	-0.449638	0.159308	-2.82245	0.00476577	0.0113424
C4_04230W_A		C4_04230W_A	339.222	-0.449601	0.198512	-2.26485	0.0235218	0.0458231
C6_04030W_A	ALG2	C6_04030W_A	375.238	-0.447839	0.153936	-2.90925	0.00362296	0.00892726
C1_12640W_A		C1_12640W_A	74.3184	-0.447735	0.271493	-1.64916	0.0991149	0.157497
C5_02200W_A		C5_02200W_A	83.0194	-0.446851	0.266692	-1.67554	0.0938293	0.15037
C3_00850C_A		C3_00850C_A	1145.48	-0.446679	0.191849	-2.32829	0.0198969	0.0397375
C2_04650C_A	RPB4	C2_04650C_A	228.821	-0.446192	0.199534	-2.23617	0.025341	0.0489255
C3_06040W_A		C3_06040W_A	359.762	-0.446168	0.209239	-2.13234	0.0329789	0.0612741
CR_08600C_A	PEX19	CR_08600C_A	1268.56	-0.445564	0.157808	-2.82345	0.00475098	0.0113157
C2_04050C_A	DCK1	C2_04050C_A	1749.12	-0.44499	0.148122	-3.00422	0.00266263	0.00680403
C1_00590W_A	TUF1	C1_00590W_A	3592.66	-0.444438	0.17716	-2.50867	0.0121185	0.0260034
C4_04830W_A	DCR1	C4_04830W_A	260.367	-0.444208	0.178584	-2.48739	0.0128685	0.0274086
C4_01950W_A		C4_01950W_A	702.527	-0.444002	0.145471	-3.05217	0.00227193	0.00590923
C5_05280C_A	SDH4	C5_05280C_A	405.483	-0.443731	0.179387	-2.4736	0.0133758	0.0283087
C3_05150W_A		C3_05150W_A	1580.48	-0.443468	0.151322	-2.93063	0.0033828	0.00841061
CR_00570W_A		CR_00570W_A	712.98	-0.443131	0.146874	-3.01707	0.00255231	0.00656176
C4_06570C_A	PDC11	C4_06570C_A	7196.91	-0.442875	0.230925	-1.91783	0.0551323	0.0958575
C2_01260W_A		C2_01260W_A	181.839	-0.442723	0.203813	-2.1722	0.0298402	0.0560996
CR_03740C_A		CR_03740C_A	463.659	-0.442528	0.160852	-2.75115	0.00593858	0.0137821
CR_10430C_A		CR_10430C_A	158.774	-0.442244	0.196481	-2.25083	0.0243965	0.0472917
C4_02210W_A		C4_02210W_A	64.0871	-0.442198	0.267147	-1.65526	0.097872	0.155678
C3_03310C_A		C3_03310C_A	332.973	-0.441938	0.179918	-2.45632	0.0140367	0.0294909
CR_10280W_A		CR_10280W_A	564.371	-0.441917	0.184197	-2.39916	0.0164327	0.0337428
C2_08070C_A	MRS4	C2_08070C_A	707.075	-0.441674	0.15492	-2.85098	0.00435851	0.0104872
C2_03090C_A	ADE8	C2_03090C_A	591.716	-0.441506	0.160745	-2.74661	0.0060214	0.0139539
C2_00300C_A	CKB1	C2_00300C_A	667.557	-0.44126	0.151408	-2.91438	0.00356395	0.00880578
C2_06720W_A	GRE2	C2_06720W_A	1251.18	-0.44098	0.173422	-2.54282	0.0109963	0.0237965
C2_02510W_A	PRS1	C2_02510W_A	1805.85	-0.440925	0.133205	-3.31012	0.00093256	0.00266416
C2_01230W_A		C2_01230W_A	138.166	-0.440924	0.217729	-2.02511	0.0428565	0.0771637
CR_00420W_A		CR_00420W_A	232.481	-0.439951	0.201323	-2.1853	0.0288671	0.0545448
C5_02710W_A	TRR1	C5_02710W_A	3166.75	-0.43933	0.148215	-2.96414	0.00303528	0.00764543
C1_00450C_A		C1_00450C_A	786.574	-0.438937	0.140611	-3.12165	0.00179843	0.00479658
C6_01870C_A		C6_01870C_A	507.278	-0.438464	0.146543	-2.99205	0.00277112	0.00705003
C7_00300W_A		C7_00300W_A	812.906	-0.437638	0.147303	-2.971	0.00296831	0.00750056
C6_01420C_A		C6_01420C_A	938.903	-0.437596	0.158985	-2.75244	0.00591534	0.0137433
C2_07300C_A	RPA12	C2_07300C_A	334.887	-0.437373	0.200669	-2.17958	0.0292885	0.0551605
C1_03740W_A	WAR1	C1_03740W_A	368.243	-0.436757	0.155142	-2.8152	0.00487466	0.0115798
CR_08170C_A		CR_08170C_A	436.449	-0.436208	0.176927	-2.46546	0.0136837	0.0288545
C6_02870W_A	RNH1	C6_02870W_A	899.076	-0.436146	0.141811	-3.07556	0.0021011	0.00552029
C6_00850W_A		C6_00850W_A	1437.45	-0.436055	0.175603	-2.48318	0.0130216	0.0276976
C5_02680W_A		C5_02680W_A	177.442	-0.435799	0.186228	-2.34014	0.0192767	0.0386815
C7_03930C_A	MAM33	C7_03930C_A	2575.85	-0.435703	0.158022	-2.75723	0.00582936	0.0135833
C4_00940W_A		C4_00940W_A	142.001	-0.435681	0.199748	-2.18115	0.029172	0.0550064
CR_07460C_A		CR_07460C_A	161.409	-0.434994	0.237047	-1.83505	0.0664976	0.112424
CR_10000C_A		CR_10000C_A	235.812	-0.434609	0.20015	-2.17141	0.0299	0.0561788
C3_07400W_A		C3_07400W_A	779.345	-0.434593	0.143996	-3.01809	0.0025437	0.00654227
C4_05270C_A	RAD59	C4_05270C_A	147.318	-0.434396	0.207704	-2.09142	0.0364904	0.0670911
CR_02620C_A		CR_02620C_A	703.7	-0.433952	0.140582	-3.08683	0.00202301	0.00532836
C7_03220C_A	ZCF29	C7_03220C_A	577.141	-0.433383	0.167217	-2.59173	0.00954937	0.0209874
CR_05260C_A	KCS1	CR_05260C_A	286.929	-0.432524	0.181514	-2.38286	0.0171786	0.0350594
C1_04680W_A	PIL1	C1_04680W_A	4505.96	-0.432422	0.139139	-3.10784	0.00188457	0.00499592
CR_04230W_A		CR_04230W_A	390.786	-0.432388	0.174236	-2.48162	0.0130788	0.0277728
C1_02220C_A		C1_02220C_A	525.804	-0.431847	0.156903	-2.75232	0.00591753	0.0137433
C2_08980C_A	PGA55	C2_08980C_A	308.806	-0.431557	0.195605	-2.20627	0.027365	0.0522984
CR_09010C_A		CR_09010C_A	1310.5	-0.431196	0.152418	-2.82903	0.0046689	0.0111621
C1_01160C_A		C1_01160C_A	467.029	-0.430084	0.155352	-2.76845	0.00563244	0.0131971
CR_05540C_A		CR_05540C_A	342.556	-0.429321	0.182198	-2.35635	0.0184556	0.0373051
C1_03560C_A	SUA71	C1_03560C_A	1983.06	-0.42915	0.135911	-3.15757	0.00159088	0.00430452
C2_10240W_A	GPD1	C2_10240W_A	1126.84	-0.429038	0.141801	-3.02564	0.00248104	0.00639146
C3_02650W_A		C3_02650W_A	3.52754	-0.428966	0.657807	-0.652115	0.514327	0.60637
C1_05930C_A		C1_05930C_A	354.266	-0.428196	0.216423	-1.97852	0.0478701	0.084804
C4_03380C_A	DAO2	C4_03380C_A	194.887	-0.427747	0.200817	-2.13003	0.0331691	0.0616094
C4_01230C_A		C4_01230C_A	435.178	-0.42727	0.172102	-2.48266	0.0130406	0.0277194
C4_04900W_A	RPL30	C4_04900W_A	3319	-0.427227	0.154459	-2.76596	0.0056756	0.0132811
C2_02550C_A		C2_02550C_A	177.867	-0.427078	0.190367	-2.24344	0.0248683	0.0480918
C1_10750C_A		C1_10750C_A	407.067	-0.425198	0.204116	-2.08312	0.0372407	0.0682334
C3_04390W_A	CUP5	C3_04390W_A	2065.9	-0.425061	0.12791	-3.32313	0.000890121	0.00255789
C1_10510W_A		C1_10510W_A	107.174	-0.424663	0.227818	-1.86404	0.0623155	0.106374
C2_08960C_A		C2_08960C_A	128.161	-0.424653	0.224734	-1.88958	0.058814	0.101296
C3_05100C_A	RPL18	C3_05100C_A	7557.25	-0.424543	0.161904	-2.62219	0.00873675	0.0194031
C3_05390C_A	GPI1	C3_05390C_A	104.812	-0.424364	0.224358	-1.89146	0.0585629	0.100973
C2_08310W_A	TIM22	C2_08310W_A	212.478	-0.424223	0.20758	-2.04366	0.0409876	0.0741986
CR_01590C_A	TRP2	CR_01590C_A	456.6	-0.424124	0.147988	-2.86593	0.00415792	0.0100541
C7_03210W_A		C7_03210W_A	275.291	-0.424007	0.193978	-2.18585	0.0288263	0.0544841
CR_10360C_A	CTM1	CR_10360C_A	1192.16	-0.423312	0.166557	-2.54155	0.0110363	0.0238668
C2_07920W_A		C2_07920W_A	483.824	-0.423217	0.156338	-2.70706	0.00678822	0.0155492
C1_11650W_A	EGD1	C1_11650W_A	4822.59	-0.422986	0.127147	-3.32676	0.000878636	0.00253176
C4_04410C_A	LYS4	C4_04410C_A	703.733	-0.422603	0.212832	-1.98562	0.0470759	0.0837035
CR_08360C_A	RPP2A	CR_08360C_A	1960.38	-0.421347	0.157487	-2.67544	0.00746305	0.0169239
C2_02200W_A	ZRC1	C2_02200W_A	602.359	-0.420844	0.168069	-2.50399	0.0122802	0.0263057
C1_06060C_A	ACP1	C1_06060C_A	299.481	-0.420155	0.185061	-2.27036	0.023186	0.0452523
C1_03730C_A	MNS1	C1_03730C_A	436.714	-0.419629	0.177784	-2.36033	0.0182586	0.0369541
CR_01010W_A	TEN1	CR_01010W_A	130.919	-0.418377	0.221901	-1.88542	0.0593727	0.10212
CR_01370C_A		CR_01370C_A	388.071	-0.418346	0.173161	-2.41594	0.0156946	0.0324368
C6_02890C_A	HPD1	C6_02890C_A	274.227	-0.417531	0.251868	-1.65774	0.09737	0.155073
C3_02440C_A	MED7	C3_02440C_A	113.18	-0.417328	0.244299	-1.70827	0.0875864	0.141987
C1_04750W_A	IFE1	C1_04750W_A	144.861	-0.416247	0.212728	-1.95671	0.0503811	0.0885045
C6_02060W_A	SLM2	C6_02060W_A	868.311	-0.414998	0.155386	-2.67076	0.00756796	0.0171373
C3_04670C_A	RPS15	C3_04670C_A	6276.39	-0.414892	0.169499	-2.44776	0.0143749	0.0301218
C5_04630W_A		C5_04630W_A	128.849	-0.414727	0.213495	-1.94256	0.0520697	0.0911399
C6_00630W_A		C6_00630W_A	65.9648	-0.414496	0.255769	-1.62058	0.105107	0.165896
C3_04940W_A		C3_04940W_A	656.714	-0.414137	0.14781	-2.80182	0.00508147	0.0120082
C3_03420C_A	NDE1	C3_03420C_A	2299.46	-0.414117	0.130919	-3.16315	0.00156071	0.00423735
C2_05970C_A	TES1	C2_05970C_A	130.707	-0.413262	0.211776	-1.95141	0.0510079	0.0895036
C2_06920C_A		C2_06920C_A	386.265	-0.412831	0.166868	-2.47399	0.0133612	0.0282968
C5_04020C_A	FGR42	C5_04020C_A	2.95543	-0.412798	0.659461	-0.625963	0.531339	0.621561
C1_09750W_A		C1_09750W_A	738.469	-0.412785	0.140585	-2.93621	0.00332254	0.00828352
C3_07080W_A	RRD1	C3_07080W_A	362.245	-0.412667	0.179662	-2.2969	0.0216242	0.0426922
C5_02490C_A	TIF5	C5_02490C_A	1002.49	-0.412058	0.154345	-2.66973	0.00759127	0.0171778
C2_03680W_A	SAP98	C2_03680W_A	262.884	-0.411079	0.203873	-2.01634	0.043764	0.0785523
CR_06060W_A		CR_06060W_A	178.351	-0.409581	0.187911	-2.17966	0.0292829	0.0551605
C1_02410C_A		C1_02410C_A	176.595	-0.408683	0.206014	-1.98377	0.047282	0.0839878
C4_03400W_A		C4_03400W_A	227.418	-0.408657	0.183596	-2.22584	0.0260248	0.0500537
C5_04720C_A		C5_04720C_A	195.636	-0.408654	0.178165	-2.29369	0.0218085	0.043027
C1_03810C_A	ELA1	C1_03810C_A	166.353	-0.408592	0.208196	-1.96253	0.0497007	0.0875489
C4_04500C_A		C4_04500C_A	414.763	-0.408118	0.178499	-2.28638	0.0222318	0.0436855
C4_01920W_A	DPM3	C4_01920W_A	550.763	-0.407593	0.170364	-2.39249	0.0167346	0.034263
CR_10690W_A	POP3	CR_10690W_A	484.957	-0.407173	0.166876	-2.43997	0.0146883	0.0306621
C2_03830W_A		C2_03830W_A	404.369	-0.406931	0.159202	-2.55608	0.010586	0.0230343
C1_10940C_A	ERP5	C1_10940C_A	740.62	-0.406908	0.167061	-2.43569	0.0148634	0.0309715
C2_06480W_A		C2_06480W_A	443.554	-0.406887	0.149932	-2.71381	0.00665138	0.0152633
C7_03990C_A		C7_03990C_A	817.251	-0.406429	0.132917	-3.05777	0.00222993	0.00582019
C1_07920W_A		C1_07920W_A	59.5583	-0.406419	0.280048	-1.45125	0.146711	0.218671
C5_04530W_A		C5_04530W_A	339.729	-0.406179	0.169769	-2.39254	0.0167324	0.034263
C1_12570C_A		C1_12570C_A	855.581	-0.405808	0.152308	-2.66439	0.00771275	0.0174256
C4_06440C_A		C4_06440C_A	169.687	-0.405725	0.186211	-2.17884	0.0293433	0.0552308
C6_02680W_A		C6_02680W_A	129.81	-0.405581	0.222614	-1.8219	0.0684699	0.115267
C7_00650W_A		C7_00650W_A	2.65402	-0.405516	0.443111	-0.915156	0.36011	0.456796
C4_04950W_A		C4_04950W_A	29.7752	-0.404922	0.370648	-1.09247	0.274626	0.366765
C1_07630W_A		C1_07630W_A	612.42	-0.404798	0.15346	-2.6378	0.00834446	0.0186231
C2_02810C_A	NCB2	C2_02810C_A	360.903	-0.404774	0.181175	-2.23416	0.0254723	0.0491337
C2_10100W_A	CWC22	C2_10100W_A	257.416	-0.40381	0.182422	-2.2136	0.026856	0.0514032
C3_07420W_A		C3_07420W_A	1625.68	-0.403723	0.13892	-2.90616	0.00365899	0.00900553
C3_03440C_A		C3_03440C_A	228.136	-0.403503	0.2281	-1.76898	0.0768973	0.127359
C4_06130W_A		C4_06130W_A	786.855	-0.403456	0.158593	-2.54398	0.0109598	0.0237337
C2_06400C_A		C2_06400C_A	0.794709	-0.403247	0.582432	-0.69235	0.488718	0.583317
C1_03280W_A		C1_03280W_A	817.481	-0.403127	0.16635	-2.42336	0.0153777	0.031855
C3_04880W_A	PIN3	C3_04880W_A	3534.33	-0.402103	0.148338	-2.71072	0.0067138	0.0153898
C5_00680W_A	RMT2	C5_00680W_A	560.844	-0.402087	0.160868	-2.49948	0.0124376	0.0265891
C1_00900W_A	RRS1	C1_00900W_A	1124.07	-0.40202	0.158788	-2.5318	0.0113479	0.0244407
C7_02640W_A	TOM70	C7_02640W_A	1494.99	-0.401575	0.151483	-2.65096	0.00802627	0.0179889
C1_13920W_A	DOS2	C1_13920W_A	375.142	-0.401443	0.168511	-2.3823	0.017205	0.0350903
C1_00510W_A		C1_00510W_A	637.735	-0.400985	0.150223	-2.66926	0.00760197	0.0171959
C6_03490C_A	SAP1	C6_03490C_A	203.069	-0.400949	0.189542	-2.11536	0.0343995	0.0635969
C1_02510W_A		C1_02510W_A	207.677	-0.399806	0.17794	-2.24687	0.0246486	0.0477107
C6_01770W_A	RAD18	C6_01770W_A	100.38	-0.399569	0.247636	-1.61353	0.106629	0.167789
C5_00260W_A		C5_00260W_A	4929.84	-0.398309	0.139269	-2.86	0.00423643	0.0102245
C2_04270W_A	CAK1	C2_04270W_A	355.36	-0.398234	0.17096	-2.3294	0.0198377	0.0396441
C1_08780W_A		C1_08780W_A	870.773	-0.398142	0.15878	-2.5075	0.0121589	0.0260812
CR_07590W_A	EMP24	CR_07590W_A	389.24	-0.397795	0.199884	-1.99012	0.0465772	0.0829914
C2_09940W_A	GCN4	C2_09940W_A	2631.84	-0.396663	0.136712	-2.90144	0.00371452	0.00911746
C5_01230C_A		C5_01230C_A	982.831	-0.396448	0.16334	-2.42713	0.0152189	0.0316085
C1_04320W_A	GPM2	C1_04320W_A	380.436	-0.395806	0.169269	-2.33833	0.0193702	0.0388445
C1_08260C_A	LTP1	C1_08260C_A	777.099	-0.395776	0.147109	-2.69037	0.00713737	0.0162551
CR_08130W_A		CR_08130W_A	349.506	-0.39555	0.172873	-2.2881	0.022132	0.0435405
C7_03530C_A	ISY1	C7_03530C_A	288.346	-0.395532	0.166928	-2.36947	0.0178135	0.0361338
C2_01000W_A	HGT7	C2_01000W_A	1728.49	-0.395438	0.260018	-1.52081	0.128307	0.195604
CR_09110C_A		CR_09110C_A	897.585	-0.39432	0.141849	-2.77985	0.00543846	0.0127899
C5_03670C_A		C5_03670C_A	335.297	-0.393815	0.160982	-2.44632	0.0144322	0.0301919
C1_00850W_A	IHD2	C1_00850W_A	428.947	-0.393453	0.160638	-2.44931	0.0143129	0.0300018
C1_14260C_A	TIF35	C1_14260C_A	2310.74	-0.393444	0.130807	-3.00782	0.00263127	0.00673474
C5_00740W_A	CTF8	C5_00740W_A	32.059	-0.393024	0.371728	-1.05729	0.290379	0.383047
C1_08010W_A	DPM1	C1_08010W_A	1178.26	-0.392672	0.195916	-2.00429	0.0450387	0.0805439
C1_06450C_A	RPS14B	C1_06450C_A	5980.49	-0.392645	0.153194	-2.56305	0.0103757	0.0226155
C5_03100C_A		C5_03100C_A	237.009	-0.391476	0.17026	-2.29929	0.0214886	0.0424884
C1_02770W_A		C1_02770W_A	291.657	-0.391405	0.187988	-2.08208	0.0373355	0.0683874
C3_07300W_A	NOP13	C3_07300W_A	1269.3	-0.391397	0.170876	-2.29053	0.0219905	0.0433187
C1_08340C_A		C1_08340C_A	179.11	-0.391199	0.197085	-1.98492	0.0471533	0.0837827
C6_02550W_A		C6_02550W_A	10.8586	-0.39053	0.501087	-0.779366	0.435764	0.53233
C1_04370C_A		C1_04370C_A	370.246	-0.390322	0.181818	-2.14677	0.0318119	0.0593665
C4_01400W_A	UEC1	C4_01400W_A	8.9122	-0.38997	0.562887	-0.692803	0.488433	0.583087
C3_01490W_A	RPS7A	C3_01490W_A	5085.81	-0.389462	0.17357	-2.24383	0.0248436	0.0480587
C2_08270C_A		C2_08270C_A	299.366	-0.389319	0.177649	-2.1915	0.0284154	0.0539162
CR_03020C_A		CR_03020C_A	169.907	-0.388777	0.231788	-1.67729	0.0934854	0.150016
C3_05290C_A		C3_05290C_A	219.371	-0.387798	0.206811	-1.87514	0.0607741	0.104023
C2_05860C_A		C2_05860C_A	382.251	-0.387707	0.16058	-2.41441	0.0157606	0.0325313
C3_01340W_A		C3_01340W_A	159.275	-0.387618	0.189362	-2.04697	0.0406606	0.0736909
C1_02800W_A		C1_02800W_A	26.7568	-0.387143	0.358859	-1.07881	0.280671	0.373188
CR_10130W_A		CR_10130W_A	275.699	-0.387073	0.177613	-2.17931	0.0293087	0.0551822
C1_13380W_A		C1_13380W_A	103.051	-0.386857	0.225026	-1.71917	0.0855842	0.139225
C1_12180C_A		C1_12180C_A	162.552	-0.386599	0.208938	-1.85031	0.0642695	0.109181
C5_03250W_A	RMS1	C5_03250W_A	447.154	-0.386506	0.184903	-2.09032	0.0365895	0.0672344
C3_04150W_A		C3_04150W_A	14569.3	-0.385593	0.245669	-1.56957	0.116516	0.180448
C1_02330C_A		C1_02330C_A	3610.16	-0.385283	0.168038	-2.29284	0.0218575	0.0431103
C3_01830C_A	MNT2	C3_01830C_A	595.701	-0.385251	0.14576	-2.64305	0.00821633	0.0183889
C4_06080W_A		C4_06080W_A	83.1443	-0.385242	0.237558	-1.62168	0.104873	0.165609
C1_13240W_A		C1_13240W_A	130.21	-0.385212	0.204124	-1.88715	0.0591405	0.101748
C4_07070W_A	CTA6	C4_07070W_A	172.318	-0.385198	0.193834	-1.98725	0.0468943	0.083443
C2_05590C_A		C2_05590C_A	533.759	-0.385127	0.149782	-2.57125	0.0101331	0.0221401
C6_02050W_A	DBR1	C6_02050W_A	309.312	-0.384789	0.175429	-2.19342	0.0282773	0.0536862
C3_01220W_A		C3_01220W_A	480.74	-0.384159	0.178927	-2.14702	0.0317921	0.05936
C2_06740W_A		C2_06740W_A	105.968	-0.384156	0.243714	-1.57626	0.114966	0.178527
CR_05180C_A	SDH2	CR_05180C_A	1042.48	-0.384059	0.164316	-2.33732	0.0194226	0.0389372
C5_01490C_A		C5_01490C_A	224.113	-0.383755	0.19926	-1.9259	0.0541171	0.0943851
C1_00490C_A	TTR1	C1_00490C_A	6554.32	-0.383738	0.217001	-1.76837	0.076999	0.127494
C1_09430W_A		C1_09430W_A	1158.79	-0.383298	0.166502	-2.30206	0.021332	0.0422182
C1_14250C_A		C1_14250C_A	564.306	-0.382842	0.147242	-2.60009	0.00931989	0.02054
C6_02940C_A		C6_02940C_A	274.982	-0.382557	0.174383	-2.19377	0.0282521	0.0536616
C2_02010C_A	CHT4	C2_02010C_A	247.425	-0.382538	0.171236	-2.23398	0.0254841	0.0491337
C2_03820C_A	RPS9B	C2_03820C_A	6632.67	-0.382453	0.150313	-2.54437	0.0109476	0.0237235
C1_13060C_A		C1_13060C_A	956.295	-0.381579	0.188961	-2.01936	0.0434502	0.0780774
CR_04920W_A		CR_04920W_A	141.707	-0.380507	0.202106	-1.88271	0.0597391	0.102722
CR_06170W_A		CR_06170W_A	238.822	-0.380005	0.197077	-1.9282	0.0538297	0.0939872
C2_01860C_A		C2_01860C_A	159.256	-0.379606	0.208052	-1.82457	0.068066	0.114678
C5_00090C_A		C5_00090C_A	712.276	-0.379521	0.166027	-2.28589	0.0222605	0.0437285
C2_00310W_A		C2_00310W_A	449.481	-0.379512	0.179698	-2.11194	0.0346914	0.0640806
C3_04530C_A	TEC1	C3_04530C_A	455.575	-0.378578	0.23975	-1.57905	0.114324	0.17766
C1_09950C_A		C1_09950C_A	234.194	-0.378453	0.177889	-2.12747	0.0333814	0.0619856
C1_12530C_A		C1_12530C_A	120.569	-0.378297	0.210805	-1.79454	0.0727277	0.121436
C6_03440W_A		C6_03440W_A	251.552	-0.378215	0.194079	-1.94877	0.0513228	0.0899815
C4_06590W_A	CCJ1	C4_06590W_A	410.235	-0.378077	0.172604	-2.19044	0.0284926	0.0540134
C5_02040W_A		C5_02040W_A	659.83	-0.377312	0.192647	-1.95856	0.050164	0.0882214
C3_07810C_A	SEC61	C3_07810C_A	2767.14	-0.376973	0.234708	-1.60614	0.108244	0.169893
C1_02300W_A		C1_02300W_A	123.406	-0.376959	0.261093	-1.44377	0.148802	0.220906
C4_03470C_A	ECE1	C4_03470C_A	2038.98	-0.376887	0.468439	-0.80456	0.421074	0.517373
C1_11030W_A	RPL82	C1_11030W_A	2470.05	-0.376723	0.12724	-2.96073	0.00306907	0.00772135
C1_00860W_A		C1_00860W_A	428.838	-0.376505	0.178929	-2.10421	0.0353601	0.0652209
C3_00450C_A		C3_00450C_A	1288.22	-0.376247	0.16001	-2.35139	0.0187034	0.0376739
C2_10210C_A	RAS1	C2_10210C_A	1879.32	-0.376176	0.153053	-2.45782	0.0139783	0.0293879
C2_04350C_A	SUV3	C2_04350C_A	674.723	-0.375459	0.15154	-2.47763	0.013226	0.0280665
C6_03310W_A		C6_03310W_A	411.448	-0.375039	0.165409	-2.26735	0.0233691	0.0455535
C1_10610W_A	FCY23	C1_10610W_A	609.075	-0.374841	0.162559	-2.30587	0.0211179	0.0418467
C4_05440C_A		C4_05440C_A	496.724	-0.374657	0.179623	-2.0858	0.0369971	0.0678417
CR_07900C_A		CR_07900C_A	0.448917	-0.374631	0.491254	-0.762602	0.445701	0.541821
C1_05800C_A		C1_05800C_A	186.305	-0.374313	0.202268	-1.85058	0.0642307	0.109144
C1_13510C_A	TGL99	C1_13510C_A	192.244	-0.374009	0.184111	-2.03143	0.0422115	0.076132
C2_00640W_A		C2_00640W_A	579.912	-0.373802	0.168028	-2.22464	0.0261057	0.0501789
C2_10780C_A	PSO2	C2_10780C_A	539.5	-0.373663	0.156659	-2.3852	0.01707	0.0348598
CR_01950W_A		CR_01950W_A	640.566	-0.373276	0.181768	-2.05359	0.0400157	0.0726257
C5_04160W_A	SDC1	C5_04160W_A	68.3463	-0.373217	0.310267	-1.20289	0.229019	0.315897
C1_13460W_A		C1_13460W_A	1.5587	-0.372569	0.664193	-0.560935	0.574842	0.662489
C3_01620W_A		C3_01620W_A	73.5849	-0.372022	0.250624	-1.48438	0.137708	0.207101
C5_04770W_A		C5_04770W_A	360.167	-0.371838	0.163484	-2.27445	0.0229386	0.0448385
C1_03160C_A	COQ4	C1_03160C_A	380.777	-0.371734	0.184699	-2.01264	0.0441522	0.0791596
C2_09760W_A		C2_09760W_A	503.021	-0.37154	0.15771	-2.35585	0.0184805	0.0373317
C4_04620C_A		C4_04620C_A	68.7209	-0.371212	0.298083	-1.24533	0.21301	0.29796
C6_02030C_A		C6_02030C_A	628.499	-0.371123	0.175425	-2.11557	0.0343815	0.0635823
C5_01930W_A		C5_01930W_A	292.539	-0.37104	0.180084	-2.06037	0.0393634	0.0715442
C5_04390C_A		C5_04390C_A	63.5183	-0.370807	0.295779	-1.25366	0.209964	0.294479
C2_04380C_A		C2_04380C_A	477.454	-0.370634	0.149959	-2.47156	0.0134524	0.0284424
C1_13760W_A	AGM1	C1_13760W_A	481.917	-0.370616	0.162641	-2.27873	0.0226831	0.0443662
C2_05340C_A	RPC40	C2_05340C_A	1295.44	-0.37046	0.163794	-2.26174	0.0237134	0.0461256
C2_09620W_A		C2_09620W_A	542.583	-0.3704	0.144852	-2.55708	0.0105554	0.0229795
C4_03200C_A		C4_03200C_A	253.531	-0.370333	0.183809	-2.01478	0.0439281	0.0787801
C5_02060W_A		C5_02060W_A	180.131	-0.370051	0.204159	-1.81257	0.0698986	0.11733
C1_07840W_A		C1_07840W_A	432.834	-0.369479	0.161175	-2.29241	0.0218822	0.0431456
C7_01890C_A	TOM7	C7_01890C_A	926.337	-0.369211	0.157224	-2.34832	0.0188585	0.0379262
C1_04070C_A	BET4	C1_04070C_A	216.141	-0.368833	0.182697	-2.01883	0.0435053	0.0781543
C1_14180W_A		C1_14180W_A	246.141	-0.36842	0.175848	-2.0951	0.0361619	0.0665837
C7_00160C_A		C7_00160C_A	1707.11	-0.367934	0.1424	-2.5838	0.00977174	0.0214168
C1_00180W_A	RPL16A	C1_00180W_A	8433.55	-0.367307	0.166648	-2.20409	0.0275177	0.0525429
C4_04160W_A		C4_04160W_A	535.882	-0.366235	0.15977	-2.29226	0.0218906	0.0431487
C7_01750W_A	MCP1	C7_01750W_A	244.27	-0.365633	0.185072	-1.97563	0.0481971	0.0852553
C1_13520C_A	MCU1	C1_13520C_A	186.222	-0.365371	0.214897	-1.70021	0.0890905	0.144057
C1_03120W_A		C1_03120W_A	408.425	-0.364555	0.157326	-2.3172	0.0204929	0.0407738
C1_03980W_A	SPC19	C1_03980W_A	91.5841	-0.364139	0.260791	-1.39629	0.162628	0.237595
C1_02270C_A		C1_02270C_A	511.138	-0.363943	0.225062	-1.61708	0.105862	0.167005
C5_05320C_A	HIS1	C5_05320C_A	1452.44	-0.363279	0.146388	-2.48163	0.0130784	0.0277728
CR_10500C_A		CR_10500C_A	328.643	-0.362902	0.165976	-2.18647	0.0287812	0.0544474
C3_00440W_A		C3_00440W_A	69.0208	-0.362656	0.26164	-1.38609	0.16572	0.241647
CR_01360W_A		CR_01360W_A	86.5394	-0.362403	0.241399	-1.50126	0.133289	0.201793
C2_02220C_A		C2_02220C_A	77.479	-0.362379	0.28479	-1.27244	0.203215	0.28698
C5_03690W_A		C5_03690W_A	416.983	-0.362346	0.17979	-2.01538	0.0438651	0.0787116
C7_00620W_A	GUS1	C7_00620W_A	1969.79	-0.362206	0.158948	-2.27877	0.0226807	0.0443662
C5_02620C_A		C5_02620C_A	857.056	-0.361986	0.154696	-2.33999	0.0192845	0.0386848
C1_02640C_A	TOM20	C1_02640C_A	768.92	-0.361544	0.138365	-2.61297	0.00897592	0.0198526
C3_02860W_A	THI6	C3_02860W_A	337.64	-0.361532	0.188915	-1.91373	0.0556552	0.0966254
C6_03550C_A		C6_03550C_A	204.858	-0.360987	0.257829	-1.4001	0.161482	0.236084
CR_02720C_A	RPC31	CR_02720C_A	640.354	-0.360738	0.177417	-2.03327	0.0420248	0.0758598
C3_00940W_A		C3_00940W_A	923.788	-0.360709	0.149332	-2.41548	0.0157146	0.0324469
C4_02640C_A	SEN2	C4_02640C_A	1077	-0.360359	0.148254	-2.43069	0.0150703	0.0313312
C5_02400W_A		C5_02400W_A	747.747	-0.360281	0.144726	-2.48941	0.0127957	0.0272719
C3_05880C_A		C3_05880C_A	1167.26	-0.360095	0.152588	-2.35991	0.0182793	0.0369841
C2_09180W_A		C2_09180W_A	133.031	-0.359702	0.21071	-1.7071	0.0878043	0.142267
C5_02430W_A	ZCF22	C5_02430W_A	98.8393	-0.359619	0.230763	-1.55839	0.11914	0.183883
C5_00860W_A	IMP2	C5_00860W_A	145.289	-0.359425	0.20013	-1.79596	0.0725008	0.121089
C2_01870C_A		C2_01870C_A	120.009	-0.359228	0.235299	-1.52669	0.126839	0.193973
C4_01430C_A		C4_01430C_A	341.934	-0.359199	0.169547	-2.11859	0.0341255	0.063164
CR_09190C_A		CR_09190C_A	332.85	-0.359175	0.203654	-1.76365	0.0777904	0.128603
CR_04890W_A	LYS5	CR_04890W_A	117.05	-0.358823	0.234276	-1.53162	0.125615	0.192512
C1_11760C_A		C1_11760C_A	199.238	-0.358786	0.205393	-1.74682	0.0806677	0.132635
C1_06270W_A		C1_06270W_A	163.302	-0.358179	0.231649	-1.54622	0.122052	0.187647
C1_04200C_A		C1_04200C_A	185.662	-0.358048	0.186632	-1.91847	0.0550512	0.0957772
C2_05710C_A		C2_05710C_A	4602.52	-0.357904	0.168772	-2.12064	0.0339519	0.0628794
C3_02940C_A	NUO2	C3_02940C_A	1582.63	-0.35783	0.129754	-2.75775	0.00582002	0.0135715
C2_03300W_A	HEM2	C2_03300W_A	959.159	-0.357527	0.132067	-2.70716	0.00678609	0.0155492
C1_01090C_A		C1_01090C_A	596.404	-0.357289	0.165545	-2.15825	0.0309081	0.0579185
C5_04570C_A	URA7	C5_04570C_A	2466.5	-0.356763	0.134309	-2.65629	0.00790055	0.0177636
CR_06850C_A		CR_06850C_A	248.21	-0.356692	0.225291	-1.58325	0.113365	0.176456
C1_14320C_A		C1_14320C_A	516.862	-0.356636	0.14571	-2.44757	0.0143823	0.0301273
C2_09890W_A	SMM1	C2_09890W_A	590.133	-0.355806	0.159641	-2.22879	0.0258282	0.0497209
C2_02160W_A	SAM37	C2_02160W_A	91.8655	-0.355746	0.257487	-1.38161	0.167092	0.243389
C4_03040W_A		C4_03040W_A	1204.16	-0.355705	0.181058	-1.96459	0.0494619	0.0872735
C2_08490W_A	DSE1	C2_08490W_A	305.061	-0.355141	0.17345	-2.04751	0.0406078	0.073654
C6_00500C_A		C6_00500C_A	147.915	-0.354228	0.220935	-1.60331	0.108865	0.170598
C6_01380C_A		C6_01380C_A	50.3165	-0.354144	0.305088	-1.16079	0.245727	0.335442
C1_06680W_A	VPS34	C1_06680W_A	233.32	-0.354128	0.18727	-1.89101	0.0586233	0.101022
C6_01700W_A	RPL32	C6_01700W_A	3488.2	-0.354014	0.147542	-2.39942	0.0164211	0.03373
C5_03970W_A		C5_03970W_A	225.306	-0.353109	0.202582	-1.74304	0.0813265	0.133476
C6_04180W_A		C6_04180W_A	535.697	-0.352958	0.170657	-2.06823	0.0386184	0.0703514
CR_00810W_A		CR_00810W_A	399.633	-0.352955	0.160109	-2.20446	0.0274922	0.0525257
C1_01720C_A		C1_01720C_A	397.636	-0.352848	0.222273	-1.58745	0.11241	0.175286
CR_01570W_A		CR_01570W_A	99.0193	-0.352616	0.236009	-1.49407	0.135156	0.203855
C4_00080C_A		C4_00080C_A	269.649	-0.352353	0.241394	-1.45966	0.144384	0.215607
C1_07460C_A	GPI8	C1_07460C_A	391.977	-0.351614	0.179081	-1.96344	0.0495951	0.0874113
C5_04800W_A	CRH12	C5_04800W_A	526.393	-0.351469	0.163389	-2.15112	0.0314668	0.0588336
C1_03300C_A	MAS1	C1_03300C_A	663.745	-0.35137	0.166073	-2.11576	0.0343656	0.0635713
C1_05060W_A	REI1	C1_05060W_A	923.086	-0.351134	0.15543	-2.25911	0.0238768	0.0464008
CR_04470W_A	GPI2	CR_04470W_A	183.26	-0.351018	0.204177	-1.71919	0.0855806	0.139225
CR_03600C_A		CR_03600C_A	705.235	-0.350774	0.150998	-2.32304	0.0201771	0.0402085
C1_01360C_A		C1_01360C_A	711.152	-0.350606	0.15531	-2.25746	0.0239795	0.0465717
CR_02600W_A	NUE1	CR_02600W_A	50.3415	-0.350589	0.292215	-1.19976	0.230231	0.317086
C4_04390W_A		C4_04390W_A	2876.47	-0.349793	0.174142	-2.00867	0.0445722	0.0797548
C5_03940C_A		C5_03940C_A	284.391	-0.349718	0.183025	-1.91077	0.0560338	0.0971936
C3_07600W_A		C3_07600W_A	532.89	-0.34952	0.16293	-2.14522	0.0319354	0.059562
C5_02950C_A		C5_02950C_A	2.92659	-0.34905	0.665389	-0.52458	0.599875	0.684324
C2_02320C_A	CPR3	C2_02320C_A	1419.04	-0.348772	0.127172	-2.74252	0.00609695	0.0141135
C3_05620W_A	ATO5	C3_05620W_A	50.5255	-0.348358	0.304375	-1.1445	0.252415	0.342803
CR_01070W_A		CR_01070W_A	166.432	-0.347889	0.198401	-1.75346	0.0795226	0.130989
C3_05160C_A		C3_05160C_A	2710.15	-0.347784	0.161602	-2.1521	0.0313892	0.0587159
C6_01530C_A	PMP1	C6_01530C_A	66.8483	-0.347593	0.330241	-1.05255	0.292549	0.385109
C6_04280W_A		C6_04280W_A	776.499	-0.347447	0.145213	-2.39268	0.0167259	0.034263
C1_04120C_A		C1_04120C_A	775.254	-0.347404	0.168793	-2.05817	0.0395741	0.0719065
C1_12110C_A		C1_12110C_A	96.2141	-0.347341	0.283326	-1.22594	0.220221	0.306425
C1_03950C_A		C1_03950C_A	49.6825	-0.346674	0.300411	-1.154	0.248499	0.338354
[truncated: 4,470 more rows]
